# Supplementary material for: Using community analysis to explore bacterial indicators for disease suppression of tobacco bacterial wilt
Source: Sci Rep. 2016 Nov 18;6:36773. doi: 10.1038/srep36773 (PMC5114674; doi:10.1038/srep36773)
Supplement: Supplementary Dataset S1 [file srep36773-s2.xls]

## Sheet: Dataset S1
Dataset S1 Discriminative taxa analyzed by LEfSe in September
Feature	Log Max Mean Among All the Classes	Top-Rank Class	Log LDA Score	Max Mean
Bacteria:Actinobacteria:Actinobacteria:Actinomycetales:Micromonosporaceae:Actinocatenispora	1.98714	Suppressive	3.07987	0.0290838
Bacteria:Firmicutes:Bacilli:Lactobacillales:Streptococcaceae	4.77491			-
Bacteria:Thermi:Deinococci:Deinococcales:Deinococcaceae:Deinococcus	2.47986			-
Bacteria:Actinobacteria:Actinobacteria:Actinomycetales:Micromonosporaceae	3.72834			-
Bacteria:Proteobacteria:Alphaproteobacteria:Rhizobiales:Brucellaceae:Ochrobactrum	2.35298			-
Bacteria:Proteobacteria:Gammaproteobacteria:Alteromonadales:OM60	1.49187			-
Archaea:Crenarchaeota	4.40613			-
Bacteria:Bacteroidetes:Flavobacteriia:Flavobacteriales:Flavobacteriaceae:Muricauda	1.89892			-
Bacteria:Firmicutes:Bacilli:Bacillales:Bacillaceae:Geobacillus	3.2433			-
Bacteria:Proteobacteria:Gammaproteobacteria:Enterobacteriales:Enterobacteriaceae:Providencia	1.68637			-
Bacteria:Actinobacteria:Actinobacteria:Actinomycetales:Pseudonocardiaceae	3.86139			-
Bacteria:Proteobacteria:Gammaproteobacteria:Xanthomonadales:Xanthomonadaceae:Dokdonella	3.95942			-
Bacteria:Actinobacteria:Actinobacteria:Actinomycetales:Dermacoccaceae	3.1533	Suppressive	2.85571	0.00538664
Bacteria:Bacteroidetes:Bacteroidia:Bacteroidales:Bacteroidaceae:Bacteroides	2.20144			-
Bacteria:Proteobacteria:Alphaproteobacteria:Rhizobiales:Phyllobacteriaceae	3.20347			-
Archaea:Crenarchaeota:Thaumarchaeota	4.40613			-
Bacteria:Firmicutes:Bacilli:Bacillales:Bacillaceae:Bacillus	3.80733			-
Bacteria:Acidobacteria:Solibacteres	4.65375			-
Bacteria:Proteobacteria:Alphaproteobacteria:Rhizobiales:Hyphomicrobiaceae:Rhodoplanes	4.94629			-
Bacteria:Bacteroidetes	4.89483			-
Bacteria:Proteobacteria:Deltaproteobacteria:Syntrophobacterales:Syntrophobacteraceae:Syntrophobacter	1.50546			-
Bacteria:Firmicutes:Bacilli:Bacillales:Planococcaceae	3.87456			-
Bacteria:Proteobacteria:Gammaproteobacteria:Pseudomonadales:Moraxellaceae	3.82883			-
Bacteria:Firmicutes:Clostridia:Clostridiales:Ruminococcaceae	2.17883			-
Bacteria:Firmicutes:Bacilli:Lactobacillales:Lactobacillaceae:Lactobacillus	3.07523			-
Bacteria:Proteobacteria:Deltaproteobacteria:Desulfovibrionales:Desulfomicrobiaceae	1.93972			-
Bacteria:Proteobacteria:Deltaproteobacteria:Myxococcales:Nannocystaceae:Plesiocystis	3.02412			-
Bacteria:Firmicutes:Erysipelotrichi:Erysipelotrichales	2.17321			-
Bacteria:Proteobacteria:Deltaproteobacteria:Syntrophobacterales	3.64042			-
Bacteria:Chloroflexi:Anaerolineae:Anaerolineales:Anaerolinaceae:Anaerolinea	2.30113			-
Bacteria:Actinobacteria:Actinobacteria:Actinomycetales:Corynebacteriaceae	3.08811			-
Bacteria:Proteobacteria:Epsilonproteobacteria:Campylobacterales:Campylobacteraceae	4.53401	Conducive	4.0848	0.037878
Bacteria:Proteobacteria:Alphaproteobacteria:Sphingomonadales:Sphingomonadaceae:Sphingopyxis	3.49797			-
Bacteria:Actinobacteria:Actinobacteria:Actinomycetales:Intrasporangiaceae:Terracoccus	3.57378			-
Bacteria:Firmicutes:Clostridia:Coriobacteriales	1.24367			-
Bacteria:Verrucomicrobia:Verrucomicrobiae:Verrucomicrobiales:Verrucomicrobiaceae:Prosthecobacter	3.24801			-
Bacteria:Bacteroidetes:Sphingobacteriia:Sphingobacteriales:Sphingobacteriaceae:Sphingobacterium	2.50097			-
Bacteria:Firmicutes:Clostridia:Clostridiales:Clostridiaceae:Acidaminobacter	1.21678			-
Bacteria:Verrucomicrobia:Opitutae	4.06282	Conducive	3.23667	0.0379772
Bacteria:Proteobacteria:Deltaproteobacteria:Bdellovibrionales	3.50019			-
Bacteria:Chloroflexi:Ktedonobacteria:Ktedonobacterales:Ktedonobacteraceae	2.06431			-
Bacteria:Firmicutes:Clostridia:Clostridiales:Lachnospiraceae:Lachnospira	1.26393			-
Bacteria:Firmicutes:Bacilli:Lactobacillales:Carnobacteriaceae	3.02485			-
Bacteria:Proteobacteria:Gammaproteobacteria:Enterobacteriales	3.31013			-
Bacteria:Proteobacteria:Gammaproteobacteria:Legionellales:Coxiellaceae:Coxiella	2.66647			-
Bacteria:Proteobacteria:Gammaproteobacteria:Pseudomonadales:Moraxellaceae:Acinetobacter	3.53357			-
Bacteria:Proteobacteria:Alphaproteobacteria:Rhizobiales:Hyphomicrobiaceae	5.00521			-
Bacteria:Firmicutes:Clostridia:Clostridiales:Ruminococcaceae:Oscillospira	1.73559			-
Bacteria:Actinobacteria:Actinobacteria:Actinomycetales:Nocardiaceae:Rhodococcus	4.15844	Conducive	3.56908	0.0151694
Bacteria:Proteobacteria:Alphaproteobacteria:Rhizobiales	5.16631			-
Bacteria:Proteobacteria:Alphaproteobacteria:Rhodospirillales:Acetobacteraceae	2.95068			-
Bacteria:Proteobacteria:Deltaproteobacteria:Desulfovibrionales	2.55331			-
Bacteria:Armatimonadetes:Chthonomonadetes:Chthonomonadales:Chthonomonadaceae	3.88139			-
Bacteria:Verrucomicrobia:Spartobacteria:Chthoniobacterales:Chthoniobacteraceae:Chthoniobacter	3.4232			-
Bacteria:Thermi:Deinococci:Deinococcales:Deinococcaceae	2.47986			-
Bacteria:Proteobacteria:Betaproteobacteria:Burkholderiales:Oxalobacteraceae	4.4109	Conducive	3.75822	0.000674763
Bacteria:Proteobacteria:Epsilonproteobacteria	4.53425	Conducive	4.08431	0.0469447
Bacteria:Proteobacteria:Gammaproteobacteria:Thiotrichales	1.72868			-
Bacteria:Proteobacteria:Alphaproteobacteria:Kiloniellales:Kiloniellaceae	3.09229			-
Bacteria:Chlamydiae:Chlamydiia:Chlamydiales:Rhabdochlamydiaceae	2.35422			-
Bacteria:Actinobacteria:Acidimicrobiia:Acidimicrobiales	3.32494			-
Bacteria:Bacteroidetes:Sphingobacteriia:Sphingobacteriales:Chitinophagaceae:Segetibacter	1.85178			-
Bacteria:Proteobacteria:Betaproteobacteria:Burkholderiales:Burkholderiaceae	4.00931			-
Bacteria:Chlamydiae:Chlamydiia	2.35422			-
Bacteria:Planctomycetes:Planctomycetia:Pirellulales:Pirellulaceae:A17	3.43327			-
Bacteria:Armatimonadetes:Fimbriimonadetes:Fimbriimonadales:Fimbriimonadaceae:Fimbriimonas	3.63261			-
Bacteria:Firmicutes:Bacilli:Lactobacillales:Leuconostocaceae	2.85743			-
Bacteria:Proteobacteria:Deltaproteobacteria:Myxococcales:Myxococcaceae:Anaeromyxobacter	3.15399			-
Bacteria:Proteobacteria:Gammaproteobacteria:Legionellales	3.98471			-
Bacteria:Acidobacteria:Acidobacteria	4.63479			-
Bacteria:Actinobacteria:Actinobacteria:Actinomycetales:Intrasporangiaceae	3.96746			-
Bacteria:Actinobacteria:Actinobacteria:Actinomycetales:Sporichthyaceae:Sporichthya	2.89479			-
Bacteria:Actinobacteria:Actinobacteria:Actinomycetales:Micromonosporaceae:Dactylosporangium	3.00311			-
Bacteria:Proteobacteria:Alphaproteobacteria:Rhodobacterales:Rhodobacteraceae:Rubellimicrobium	2.50617			-
Bacteria:Firmicutes:Bacilli:Bacillales:Paenibacillaceae	4.00421			-
Bacteria:Spirochaetes:Leptospirae:Leptospirales	1.71171			-
Bacteria:Proteobacteria:Alphaproteobacteria:Rhizobiales:Methylobacteriaceae:Methylobacterium	2.79589			-
Bacteria:Proteobacteria:Alphaproteobacteria:Rhizobiales:Hyphomicrobiaceae:Devosia	3.61167			-
Bacteria:Proteobacteria:Alphaproteobacteria:Rhodobacterales:Rhodobacteraceae:Paracoccus	3.41739			-
Bacteria:Cyanobacteria:Oscillatoriophycideae	2.14742			-
Bacteria:Proteobacteria:Alphaproteobacteria:Sphingomonadales:Sphingomonadaceae:Sphingomonas	4.2211			-
Bacteria:Planctomycetes:Brocadiae	3.20939			-
Bacteria:Proteobacteria:Gammaproteobacteria:Pseudomonadales:Pseudomonadaceae	4.32091			-
Bacteria:Nitrospirae:Nitrospira:Nitrospirales	4.37954			-
Bacteria:Acidobacteria:Solibacteres:Solibacterales:Solibacteraceae:CandidatusSolibacter	4.65375			-
Bacteria:Actinobacteria:Actinobacteria:Actinomycetales:Microbacteriaceae:Leucobacter	1.55068			-
Bacteria:Proteobacteria:Deltaproteobacteria:Myxococcales:Nannocystaceae:Nannocystis	2.69554			-
Bacteria:Spirochaetes:Leptospirae	1.71171			-
Bacteria:Actinobacteria:Actinobacteria:Actinomycetales:Actinosynnemataceae	2.13667			-
Bacteria:Firmicutes:Bacilli:Bacillales:Thermoactinomycetaceae:Planifilum	1.54966			-
Bacteria:Proteobacteria:Alphaproteobacteria:Rhizobiales:Bradyrhizobiaceae:Balneimonas	2.50385			-
Bacteria:Chloroflexi:Anaerolineae:Caldilineales:Caldilineaceae:Caldilinea	2.8626			-
Bacteria:Proteobacteria:Alphaproteobacteria:Rhizobiales:Rhizobiaceae:Agrobacterium	3.41599			-
Bacteria:Proteobacteria:Deltaproteobacteria:Desulfobacterales:Desulfobulbaceae	1.20571			-
Bacteria:Actinobacteria:Actinobacteria:Actinomycetales:Sporichthyaceae	2.89479			-
Bacteria:Proteobacteria:Betaproteobacteria:Rhodocyclales:Rhodocyclaceae:CandidatusAccumulibacter	3.83783	Conducive	3.35807	0.0242675
Bacteria:Proteobacteria:Alphaproteobacteria:Rhodospirillales:Rhodospirillaceae:Skermanella	2.3624			-
Bacteria:Spirochaetes:Spirochaetes:Spirochaetales:Spirochaetaceae	2.46126	Conducive	2.88914	0.0258297
Bacteria:Actinobacteria:Actinobacteria:Bifidobacteriales:Bifidobacteriaceae	2.03518			-
Bacteria:Proteobacteria:Gammaproteobacteria:Alteromonadales:Alteromonadaceae:HB2_32_21	2.32187			-
Bacteria:Firmicutes:Clostridia:Clostridiales:Symbiobacteriaceae:Symbiobacterium	1.21897			-
Bacteria:Firmicutes:Bacilli:Lactobacillales:Streptococcaceae:Streptococcus	3.62427			-
Bacteria:Firmicutes:Bacilli:Bacillales:Alicyclobacillaceae	2.12097			-
Bacteria:Nitrospirae:Nitrospira:Nitrospirales:Nitrospiraceae:Nitrospira	4.37013			-
Bacteria:Proteobacteria:Gammaproteobacteria:Xanthomonadales:Xanthomonadaceae:Luteibacter	4.39556			-
Bacteria:Proteobacteria:Betaproteobacteria:Rhodocyclales:Rhodocyclaceae:Thauera	3.8077			-
Bacteria:Planctomycetes:Brocadiae:Brocadiales:Brocadiaceae	3.20939			-
Bacteria:Planctomycetes:Planctomycetia:Planctomycetales:Planctomycetaceae:Planctomyces	4.00735			-
Bacteria:Proteobacteria:Gammaproteobacteria:Vibrionales:Vibrionaceae:Vibrio	1.66198			-
Bacteria:Verrucomicrobia:Spartobacteria:Chthoniobacterales:Chthoniobacteraceae	4.2803			-
Bacteria:Actinobacteria:Thermoleophilia:Solirubrobacterales:Conexibacteraceae	3.02605	Suppressive	2.74733	0.00309519
Bacteria:Bacteroidetes:Sphingobacteriia:Sphingobacteriales:Chitinophagaceae	4.36384			-
Bacteria:Firmicutes:Bacilli:Exiguobacterales:Exiguobacteraceae:Exiguobacterium	1.74105			-
Bacteria:Proteobacteria:Gammaproteobacteria:Pseudomonadales	4.44215			-
Bacteria:Firmicutes:Bacilli:Turicibacterales:Turicibacteraceae	2.64352			-
Bacteria:Actinobacteria:Actinobacteria:Actinomycetales:Dietziaceae	2.38035			-
Bacteria:Spirochaetes:Spirochaetes	2.46126	Conducive	2.88914	0.0258297
Bacteria:Actinobacteria:Actinobacteria:Actinomycetales	4.81745			-
Bacteria:Actinobacteria:Actinobacteria:Actinomycetales:Propionibacteriaceae:Microlunatus	1.93355			-
Bacteria:Proteobacteria:Alphaproteobacteria:Rhizobiales:Xanthobacteraceae	2.91063			-
Bacteria:Tenericutes:Mollicutes:Acholeplasmatales	2.05587			-
Bacteria:Actinobacteria:Actinobacteria:Actinomycetales:Microbacteriaceae:Microbacterium	3.32647			-
Archaea:Crenarchaeota:Thaumarchaeota:Nitrososphaerales:Nitrososphaeraceae:CandidatusNitrososphaera	4.38673			-
Bacteria:Proteobacteria:Epsilonproteobacteria:Campylobacterales:Helicobacteraceae:Helicobacter	1.82106			-
Bacteria:Spirochaetes	2.48532			-
Bacteria:Proteobacteria:Betaproteobacteria:Burkholderiales:Comamonadaceae	4.55396	Conducive	3.85602	0.0243409
Bacteria:Actinobacteria:Actinobacteria:Bifidobacteriales:Bifidobacteriaceae:Bifidobacterium	2.03518			-
Bacteria:Proteobacteria:Epsilonproteobacteria:Campylobacterales:Helicobacteraceae	1.82106			-
Bacteria:Proteobacteria:Gammaproteobacteria:Vibrionales	1.66198			-
Bacteria:Actinobacteria:Actinobacteria:Actinomycetales:Tsukamurellaceae	1.14786			-
Bacteria:Actinobacteria:Actinobacteria:Actinomycetales:Dermacoccaceae:Dermacoccus	3.1533	Suppressive	2.85571	0.00538664
Bacteria:Firmicutes:Bacilli:Bacillales:Bacillaceae	3.88909			-
Bacteria:Actinobacteria:Nitriliruptoria:Euzebyales:Euzebyaceae:Euzebya	1.73587			-
Bacteria:Proteobacteria:Gammaproteobacteria:HTCC2188:HTCC2188:HTCC	1.20515			-
Bacteria:Firmicutes:Bacilli:Bacillales:Planococcaceae:Solibacillus	3.31557			-
Bacteria:Actinobacteria:Actinobacteria:Actinomycetales:Tsukamurellaceae:Tsukamurella	1.14786			-
Bacteria:Firmicutes:Erysipelotrichi:Erysipelotrichales:Erysipelotrichaceae	2.17321			-
Bacteria:Planctomycetes:Planctomycetia:Planctomycetales:Planctomycetaceae	4.00735			-
Bacteria:Actinobacteria:Actinobacteria:Actinomycetales:Dietziaceae:Dietzia	2.38035			-
Bacteria:Proteobacteria:Gammaproteobacteria:Legionellales:Coxiellaceae:Rickettsiella	2.47527			-
Bacteria:Bacteroidetes:Flavobacteriia:Flavobacteriales:Flavobacteriaceae:Elizabethkingia	2.00517			-
Bacteria:Actinobacteria:Acidimicrobiia:Acidimicrobiales:Iamiaceae:Iamia	3.3138			-
Bacteria:Proteobacteria:Gammaproteobacteria:Oceanospirillales:Halomonadaceae	3.342			-
Bacteria:Proteobacteria:Alphaproteobacteria:Rhodospirillales:Acetobacteraceae:Roseomonas	2.91592			-
Bacteria:Spirochaetes:Spirochaetes:Spirochaetales:Spirochaetaceae:Treponema	2.18688	Conducive	3.05265	0.0119228
Bacteria:Proteobacteria:Alphaproteobacteria:Rhodobacterales:Hyphomonadaceae:Hyphomonas	2.31275			-
Bacteria:Chloroflexi:Anaerolineae:Caldilineales:Caldilineaceae	2.8626			-
Bacteria:Bacteroidetes:Sphingobacteriia:Sphingobacteriales:Flexibacteraceae:Hymenobacter	2.48506			-
Bacteria:Proteobacteria:Gammaproteobacteria:Pseudomonadales:Moraxellaceae:Psychrobacter	3.42158			-
Bacteria:Firmicutes:Bacilli:Bacillales:Thermoactinomycetaceae:Shimazuella	1.8632			-
Bacteria:Nitrospirae:Nitrospira	4.37954			-
Bacteria:Spirochaetes:Spirochaetes:Spirochaetales	2.46126	Conducive	2.88914	0.0258297
Bacteria:Verrucomicrobia	4.5313			-
Bacteria:Proteobacteria:Alphaproteobacteria:Rhodospirillales:Rhodospirillaceae:Inquilinus	4.22146			-
Bacteria:Proteobacteria:Alphaproteobacteria:Rhodospirillales:Acetobacteraceae:Acetobacter	1.83666			-
Bacteria:Proteobacteria:Betaproteobacteria:Burkholderiales:Comamonadaceae:Methylibium	4.32549			-
Bacteria:Proteobacteria:Gammaproteobacteria:Xanthomonadales:Sinobacteraceae:Steroidobacter	3.24893			-
Bacteria:Firmicutes:Bacilli:Lactobacillales:Aerococcaceae	1.77796			-
Bacteria:Proteobacteria:Deltaproteobacteria:Syntrophobacterales:Syntrophobacteraceae	1.50546			-
Bacteria:Proteobacteria	5.7645			-
Bacteria:Proteobacteria:Gammaproteobacteria:Legionellales:Coxiellaceae	3.96388			-
Bacteria:Planctomycetes:Planctomycetia:Gemmatales:Gemmataceae:Gemmata	4.23534			-
Bacteria:Bacteroidetes:Bacteroidia:Bacteroidales:Bacteroidaceae	2.20144			-
Bacteria:Cyanobacteria:Oscillatoriophycideae:Chroococcales:Phormidiaceae:Microcoleus	2.14742			-
Bacteria:Proteobacteria:Alphaproteobacteria:Rhizobiales:Rhizobiaceae	3.98026			-
Bacteria:Proteobacteria:Alphaproteobacteria:Rhodobacterales	4.03351			-
Bacteria:Firmicutes:Bacilli:Bacillales:Paenibacillaceae:Paenibacillus	3.94493			-
Bacteria:Proteobacteria:Alphaproteobacteria:Rhizobiales:Bradyrhizobiaceae	4.51722			-
Bacteria:Proteobacteria:Alphaproteobacteria:Sphingomonadales:Sphingomonadaceae:Kaistobacter	5.07132	Suppressive	4.17077	0.00541053
Bacteria:Proteobacteria:Alphaproteobacteria:Rhizobiales:Methylobacteriaceae	2.79589			-
Bacteria:Bacteroidetes:Flavobacteriia:Flavobacteriales:Flavobacteriaceae:Winogradskyella	3.17413			-
Bacteria:Proteobacteria:Alphaproteobacteria:Rhodobacterales:Hyphomonadaceae	2.40565			-
Bacteria:Acidobacteria:Acidobacteria:Acidobacteriales:Acidobacteriaceae:Terriglobus	2.35775			-
Bacteria:Bacteroidetes:Sphingobacteriia:Sphingobacteriales:Amoebophilaceae:CandidatusAmoebophilus	1.70138			-
Bacteria:Proteobacteria:Alphaproteobacteria:Rhizobiales:Rhodobiaceae:Afifella	2.55258			-
Bacteria:Proteobacteria:Alphaproteobacteria:Rhizobiales:Brucellaceae	2.35298			-
Bacteria:Chloroflexi:Anaerolineae:Caldilineales	2.8626			-
Bacteria:Proteobacteria:Deltaproteobacteria:Syntrophobacterales:Desulfobacteraceae:Desulfotignum	3.43098			-
Bacteria:Bacteroidetes:Flavobacteriia:Flavobacteriales:Flavobacteriaceae:Salegentibacter	1.13513			-
Bacteria:Bacteroidetes:Sphingobacteriia:Sphingobacteriales:Flammeovirgaceae:A4	4.64378	Conducive	3.69647	0.0469447
Bacteria:Actinobacteria:Actinobacteria:Actinomycetales:Catenulisporaceae:Catenulispora	3.82871	Suppressive	3.19287	0.0243409
Bacteria:Armatimonadetes:Fimbriimonadetes	3.63261			-
Bacteria:Acidobacteria:Solibacteres:Solibacterales:Solibacteraceae	4.65375			-
Bacteria:Actinobacteria:Nitriliruptoria:Euzebyales:Euzebyaceae	1.73587			-
Bacteria:Proteobacteria:Gammaproteobacteria:Alteromonadales:Alteromonadaceae:Cellvibrio	3.07024			-
Archaea:Crenarchaeota:Thaumarchaeota:Nitrososphaerales	4.38673			-
Bacteria:Proteobacteria:Gammaproteobacteria:Xanthomonadales:Xanthomonadaceae	5.06721			-
Bacteria:Tenericutes:Mollicutes:Acholeplasmatales:Acholeplasmataceae	2.05587			-
Bacteria:Bacteroidetes:Sphingobacteriia:Sphingobacteriales:Sphingobacteriaceae	3.43688	Conducive	2.81493	0.0305102
Bacteria:Bacteroidetes:Sphingobacteriia:Sphingobacteriales:Chitinophagaceae:Chitinophaga	4.27343			-
Bacteria:Proteobacteria:Gammaproteobacteria:Oceanospirillales:Halomonadaceae:Haererehalobacter	3.342			-
Bacteria:Bacteroidetes:Sphingobacteriia:Sphingobacteriales:Flexibacteraceae	3.11438			-
Bacteria:Proteobacteria:Betaproteobacteria:Methylophilales	3.5587	Conducive	2.9497	0.0469447
Bacteria:Actinobacteria:Acidimicrobiia:Acidimicrobiales:Microthrixaceae:CandidatusMicrothrix	2.03305			-
Bacteria:Proteobacteria:Gammaproteobacteria:Xanthomonadales	5.07716			-
Bacteria:Actinobacteria:Actinobacteria:Actinomycetales:Nocardioidaceae:Propionicimonas	2.77249			-
Bacteria:Proteobacteria:Alphaproteobacteria:Kiloniellales:Kiloniellaceae:Thalassospira	3.09229			-
Bacteria:Firmicutes:Clostridia:Clostridiales:Lachnospiraceae:Roseburia	2.04572			-
Bacteria:Proteobacteria:Alphaproteobacteria:Rhodobacterales:Rhodobacteraceae	4.02315			-
Bacteria:Actinobacteria:Thermoleophilia:Solirubrobacterales	3.02605	Suppressive	2.74733	0.00309519
Bacteria:Actinobacteria:Actinobacteria:Actinomycetales:Nocardiaceae:Nocardia	3.13928	Suppressive	2.7994	0.00410705
Bacteria:Armatimonadetes:Chthonomonadetes	3.88139			-
Bacteria:Proteobacteria:Alphaproteobacteria	5.53095	Suppressive	4.4978	0.0151694
Bacteria:Proteobacteria:Alphaproteobacteria:Rhodospirillales:Rhodospirillaceae	4.25365			-
Bacteria:Proteobacteria:Alphaproteobacteria:Rhizobiales:Hyphomicrobiaceae:Hyphomicrobium	3.84465			-
Bacteria:Actinobacteria:Acidimicrobiia	3.32494			-
Bacteria:Proteobacteria:Alphaproteobacteria:Caulobacterales:Caulobacteraceae:Caulobacter	3.13787			-
Bacteria:Proteobacteria:Betaproteobacteria:Methylophilales:Methylophilaceae	3.5587	Conducive	2.9497	0.0469447
Bacteria:Proteobacteria:Betaproteobacteria	5.00793	Conducive	4.30234	0.00410705
Bacteria:Actinobacteria:Nitriliruptoria:Nitriliruptorales	1.86213			-
Bacteria:Proteobacteria:Alphaproteobacteria:Caulobacterales:Caulobacteraceae	4.09068			-
Bacteria:Proteobacteria:Alphaproteobacteria:Rhizobiales:Xanthobacteraceae:Labrys	2.91063			-
Archaea	4.40613			-
Bacteria:Bacteroidetes:Flavobacteriia:Flavobacteriales:Flavobacteriaceae:Arenibacter	1.6939			-
Bacteria:Firmicutes:Clostridia:Clostridiales:Veillonellaceae:Dialister	1.27117			-
Bacteria:Armatimonadetes	4.0756			-
Bacteria:Firmicutes	4.9655			-
Bacteria:Bacteroidetes:Flavobacteriia:Flavobacteriales:Flavobacteriaceae:Chryseobacterium	3.43388			-
Bacteria:Firmicutes:Clostridia:Clostridiales:Lachnospiraceae:Blautia	1.57096			-
Bacteria:Firmicutes:Bacilli:Bacillales:Listeriaceae	3.30297			-
Bacteria:Proteobacteria:Gammaproteobacteria:Alteromonadales:Alteromonadaceae:ZD0117	2.05392			-
Bacteria:Verrucomicrobia:Spartobacteria:Chthoniobacterales:Chthoniobacteraceae:Ellin506	2.78813			-
Bacteria:Actinobacteria:Thermoleophilia:Solirubrobacterales:Conexibacteraceae:Conexibacter	3.02605	Suppressive	2.74733	0.00309519
Bacteria:Proteobacteria:Alphaproteobacteria:Sphingomonadales:Erythrobacteraceae:Lutibacterium	1.50674			-
Bacteria:Nitrospirae:Nitrospira:Nitrospirales:Nitrospiraceae	4.37954			-
Bacteria:Proteobacteria:Alphaproteobacteria:Caulobacterales	4.09068			-
Bacteria:Proteobacteria:Gammaproteobacteria:Chromatiales:Chromatiaceae	1.24141			-
Bacteria:Firmicutes:Bacilli:Exiguobacterales:Exiguobacteraceae	1.74105			-
Bacteria:Proteobacteria:Deltaproteobacteria:Desulfobacterales:Desulfobulbaceae:Desulfobulbus	1.20571			-
Bacteria:Proteobacteria:Deltaproteobacteria:Syntrophobacterales:Desulfobacteraceae:Desulfosarcina	3.21479			-
Bacteria:Firmicutes:Clostridia:Clostridiales:Lachnospiraceae	2.29473			-
Bacteria:Proteobacteria:Gammaproteobacteria:Alteromonadales	3.93037			-
Bacteria:Proteobacteria:Gammaproteobacteria:Xanthomonadales:Sinobacteraceae	3.442			-
Bacteria:Firmicutes:Bacilli:Exiguobacterales	1.74105			-
Bacteria:Chlamydiae:Chlamydiia:Chlamydiales:Rhabdochlamydiaceae:CandidatusRhabdochlamydia	2.35422			-
Bacteria:Proteobacteria:Deltaproteobacteria:Myxococcales:Haliangiaceae	2.00239			-
Bacteria:Chlamydiae	2.35422			-
Bacteria:Bacteroidetes:Flavobacteriia	4.11952			-
Bacteria:Actinobacteria:Actinobacteria:Actinomycetales:Actinosynnemataceae:Saccharothrix	2.13667			-
Bacteria:Proteobacteria:Gammaproteobacteria:Enterobacteriales:Enterobacteriaceae	3.31013			-
Bacteria:Firmicutes:Bacilli:Bacillales:Staphylococcaceae:Staphylococcus	2.02537			-
Bacteria:Planctomycetes:Brocadiae:Brocadiales	3.20939			-
Bacteria:Actinobacteria:Actinobacteria:Bifidobacteriales	2.03518			-
Bacteria:Proteobacteria:Deltaproteobacteria:Myxococcales:Myxococcaceae	3.27393			-
Bacteria:Chloroflexi:Anaerolineae:Anaerolineales:Anaerolinaceae:T78	2.00464			-
Bacteria:Planctomycetes:Planctomycetia:Planctomycetales	4.00735			-
Bacteria:Actinobacteria:Actinobacteria:Actinomycetales:Streptosporangiaceae	2.35341			-
Bacteria:Actinobacteria:Actinobacteria:Actinomycetales:Micromonosporaceae:Catellatospora	2.88001			-
Bacteria:Proteobacteria:Deltaproteobacteria:Desulfovibrionales:Desulfovibrionaceae:Desulfovibrio	2.47947			-
Bacteria:Firmicutes:Bacilli:Lactobacillales:Carnobacteriaceae:Carnobacterium	3.02485			-
Bacteria:Proteobacteria:Alphaproteobacteria:Rhodobacterales:Rhodobacteraceae:Amaricoccus	3.76882			-
Bacteria:Acidobacteria:Acidobacteria:Acidobacteriales	4.63479			-
Bacteria:Proteobacteria:Gammaproteobacteria:Alteromonadales:Alteromonadaceae:Alteromonas	1.71853			-
Bacteria:Bacteroidetes:Sphingobacteriia:Sphingobacteriales:Sphingobacteriaceae:Pedobacter	3.37761	Conducive	2.78612	0.0243409
Bacteria:Gemmatimonadetes	2.34465			-
Bacteria:Proteobacteria:Alphaproteobacteria:Rhodobacterales:Hyphomonadaceae:Oceanicaulis	1.80763			-
Bacteria:Bacteroidetes:Sphingobacteriia:Sphingobacteriales:Flexibacteraceae:Spirosoma	1.24141			-
Bacteria:Proteobacteria:Deltaproteobacteria	4.05121			-
Bacteria:Proteobacteria:Gammaproteobacteria:Alteromonadales:Alteromonadaceae:Marinobacter	3.38084			-
Bacteria:Actinobacteria:Actinobacteria:Actinomycetales:Nocardioidaceae:Aeromicrobium	3.48197	Conducive	2.81617	0.0305102
Bacteria:Proteobacteria:Alphaproteobacteria:Rhizobiales:Bradyrhizobiaceae:Bradyrhizobium	4.51478			-
Bacteria:Firmicutes:Clostridia:Clostridiales:Lachnospiraceae:Ruminococcus	1.51781			-
Bacteria:Proteobacteria:Deltaproteobacteria:Syntrophobacterales:Syntrophaceae	1.71171			-
Bacteria:Proteobacteria:Deltaproteobacteria:Bdellovibrionales:Bdellovibrionaceae	3.50019			-
Bacteria:Proteobacteria:Betaproteobacteria:Hydrogenophilales:Hydrogenophilaceae:Thiobacillus	2.83333			-
Bacteria:Spirochaetes:Leptospirae:Leptospirales:Leptospiraceae:Leptospira	1.71171			-
Bacteria:Proteobacteria:Alphaproteobacteria:Rhizobiales:Rhizobiaceae:Kaistia	2.43231	Conducive	3.05504	0.0464906
Bacteria:Firmicutes:Clostridia:Clostridiales:Clostridiaceae	3.00319			-
Bacteria:Actinobacteria:Actinobacteria:Actinomycetales:Micromonosporaceae:Pilimelia	3.50696			-
Bacteria:Firmicutes:Bacilli:Bacillales:Bacillaceae:Virgibacillus	2.87578	Suppressive	2.83327	0.0468311
Bacteria:Firmicutes:Clostridia:Clostridiales:Clostridiaceae:Fusibacter	2.48469			-
Bacteria:Proteobacteria:Betaproteobacteria:Burkholderiales:Alcaligenaceae:Pigmentiphaga	2.19061			-
Bacteria:Proteobacteria:Betaproteobacteria:Rhodocyclales:Rhodocyclaceae:Propionivibrio	2.24823			-
Bacteria:Proteobacteria:Betaproteobacteria:Methylophilales:Methylophilaceae:Methylotenera	3.5587	Conducive	2.9497	0.0469447
Bacteria:Proteobacteria:Betaproteobacteria:Rhodocyclales	4.37953			-
Bacteria:Actinobacteria:Actinobacteria:Actinomycetales:Mycobacteriaceae	3.91565			-
Bacteria:Bacteroidetes:Sphingobacteriia:Sphingobacteriales:Flammeovirgaceae	4.64378	Conducive	3.69647	0.0469447
Bacteria:Acidobacteria:Acidobacteria:Acidobacteriales:Koribacteraceae:CandidatusKoribacter	4.58116			-
Bacteria:Proteobacteria:Gammaproteobacteria:Xanthomonadales:Xanthomonadaceae:Rhodanobacter	4.82417			-
Bacteria:Actinobacteria:Actinobacteria:Actinomycetales:Pseudonocardiaceae:Amycolatopsis	3.50392			-
Bacteria:Proteobacteria:Deltaproteobacteria:Desulfuromonadales:Geobacteraceae:Geobacter	2.63326	Conducive	2.5602	0.0103673
Bacteria:Firmicutes:Bacilli:Turicibacterales:Turicibacteraceae:Turicibacter	2.64352			-
Bacteria:Proteobacteria:Alphaproteobacteria:Rhizobiales:Hyphomicrobiaceae:Parvibaculum	2.93991			-
Bacteria:Firmicutes:Bacilli:Bacillales:Paenibacillaceae:Ammoniphilus	1.70879			-
Bacteria:Proteobacteria:Gammaproteobacteria	5.20806			-
Bacteria:Actinobacteria:Actinobacteria	4.81791			-
Bacteria:Proteobacteria:Betaproteobacteria:Burkholderiales:Oxalobacteraceae:Ralstonia	4.10688	Conducive	3.55683	0.000348575
Bacteria:Thermi:Deinococci	2.47986			-
Bacteria:Actinobacteria:Actinobacteria:Actinomycetales:Cellulomonadaceae	2.08376			-
Bacteria:Planctomycetes:Brocadiae:Brocadiales:Brocadiaceae:CandidatusBrocadia	3.20939			-
Bacteria:Actinobacteria:Nitriliruptoria	2.09821			-
Bacteria:Firmicutes:Erysipelotrichi:Erysipelotrichales:Erysipelotrichaceae:PSB_M_3	2.17321			-
Bacteria:Acidobacteria	4.92863			-
Bacteria:Proteobacteria:Gammaproteobacteria:Thiotrichales:Piscirickettsiaceae:Methylophaga	1.54244			-
Bacteria:Chloroflexi:Ktedonobacteria:Ktedonobacterales:Ktedonobacteraceae:FFCH10602	2.06431			-
Bacteria:Spirochaetes:Spirochaetes:Spirochaetales:Spirochaetaceae:za29	1.51781			-
Bacteria:Proteobacteria:Betaproteobacteria:Hydrogenophilales:Hydrogenophilaceae	2.83333			-
Bacteria:Firmicutes:Clostridia:Clostridiales:Symbiobacteriaceae	1.21897			-
Bacteria:Proteobacteria:Gammaproteobacteria:HTCC2188:HTCC2188	1.20515			-
Bacteria:Bacteroidetes:Flavobacteriia:Flavobacteriales:Flavobacteriaceae:Wautersiella	2.75686			-
Bacteria:Proteobacteria:Betaproteobacteria:Burkholderiales:Burkholderiaceae:Salinispora	3.21182			-
Bacteria:Proteobacteria:Gammaproteobacteria:Oceanospirillales:Oceanospirillaceae	2.7738			-
Bacteria:Actinobacteria:Actinobacteria:Actinomycetales:Glycomycetaceae:Glycomyces	1.24141			-
Bacteria:Bacteroidetes:Flavobacteriia:Flavobacteriales:Flavobacteriaceae:Aequorivita	3.53658			-
Bacteria:Proteobacteria:Deltaproteobacteria:Desulfobacterales	1.20571			-
Bacteria:Proteobacteria:Gammaproteobacteria:Xanthomonadales:Xanthomonadaceae:Thermomonas	3.61825			-
Bacteria:Planctomycetes:Planctomycetia:Gemmatales	4.23534			-
Bacteria:Actinobacteria:Actinobacteria:Actinomycetales:Nocardioidaceae:Kribbella	2.94897			-
Bacteria:Proteobacteria:Gammaproteobacteria:Chromatiales	1.24141			-
Bacteria:Proteobacteria:Alphaproteobacteria:Rhodospirillales:Rhodospirillaceae:Phaeospirillum	1.848			-
Bacteria:Firmicutes:Clostridia:Coriobacteriales:Coriobacteriaceae:Atopobium	1.24367			-
Bacteria:Cyanobacteria:Oscillatoriophycideae:Chroococcales	2.14742			-
Bacteria:Actinobacteria:Actinobacteria:Actinomycetales:Propionibacteriaceae:Tessaracoccus	1.50418			-
Bacteria:Firmicutes:Erysipelotrichi	2.17321			-
Bacteria:Armatimonadetes:Chthonomonadetes:Chthonomonadales	3.88139			-
Bacteria:Thermi:Deinococci:Deinococcales	2.47986			-
Bacteria:Actinobacteria:Nitriliruptoria:Nitriliruptorales:Nitriliruptoraceae	1.86213			-
Bacteria:Acidobacteria:Acidobacteria:Acidobacteriales:Acidobacteriaceae:Edaphobacter	2.59493			-
Bacteria:Proteobacteria:Alphaproteobacteria:Rhodospirillales:Rhodospirillaceae:Azospirillum	2.41652			-
Bacteria:Firmicutes:Bacilli:Turicibacterales	2.64352			-
Bacteria:Armatimonadetes:Chthonomonadetes:Chthonomonadales:Chthonomonadaceae:Chthonomonas	3.88139			-
Bacteria:Tenericutes:Mollicutes	2.05587			-
Bacteria:Actinobacteria:Actinobacteria:Actinomycetales:Thermomonosporaceae	2.53501			-
Bacteria:Verrucomicrobia:Verrucomicrobiae:Verrucomicrobiales:Verrucomicrobiaceae:Verrucomicrobium	3.04944			-
Bacteria:Cyanobacteria	2.14742			-
Bacteria:Proteobacteria:Gammaproteobacteria:Alteromonadales:Alteromonadaceae	3.60114			-
Bacteria:Actinobacteria:Actinobacteria:Actinomycetales:Micrococcaceae:Kocuria	1.49381			-
Bacteria:Actinobacteria:Acidimicrobiia:Acidimicrobiales:Microthrixaceae	2.03305			-
Bacteria:Chloroflexi:Anaerolineae:Anaerolineales:Anaerolinaceae	3.46724			-
Bacteria:Proteobacteria:Alphaproteobacteria:Sphingomonadales:Sphingomonadaceae	5.18154	Suppressive	4.06463	0.0469447
Bacteria:Verrucomicrobia:Pedosphaerae	2.38102			-
Bacteria:Bacteroidetes:Bacteroidia:Bacteroidales:Porphyromonadaceae:Porphyromonas	1.21897			-
Bacteria:Chloroflexi:Ktedonobacteria:Ktedonobacterales	2.06431			-
Bacteria:Firmicutes:Clostridia:Clostridiales:Ruminococcaceae:Faecalibacterium	1.98688			-
Bacteria:Actinobacteria:Actinobacteria:Actinomycetales:Corynebacteriaceae:Corynebacterium	3.08811			-
Bacteria:Firmicutes:Bacilli:Lactobacillales:Aerococcaceae:Facklamia	1.6658			-
Bacteria:Firmicutes:Bacilli:Bacillales:Alicyclobacillaceae:Alicyclobacillus	2.12097			-
Bacteria:Bacteroidetes:Flavobacteriia:Flavobacteriales:Flavobacteriaceae:Flavobacterium	3.65973			-
Bacteria:Bacteroidetes:Sphingobacteriia:Sphingobacteriales:Flexibacteraceae:Dyadobacter	2.93155			-
Bacteria:Bacteroidetes:Bacteroidia:Bacteroidales	2.31717			-
Bacteria:Actinobacteria:Actinobacteria:Actinomycetales:Microbacteriaceae:Agromyces	1.92862			-
Bacteria:Proteobacteria:Alphaproteobacteria:Rhizobiales:Hyphomicrobiaceae:Pedomicrobium	3.15492			-
Bacteria:Planctomycetes:Planctomycetia	4.55238			-
Archaea:Crenarchaeota:Thaumarchaeota:Cenarchaeales	3.0464			-
Bacteria:Proteobacteria:Gammaproteobacteria:Alteromonadales:Alteromonadaceae:nsmpVI18	2.68165			-
Bacteria:Proteobacteria:Alphaproteobacteria:Kiloniellales	3.09229			-
Bacteria:Actinobacteria:Actinobacteria:Actinomycetales:Glycomycetaceae	1.24141			-
Bacteria:Proteobacteria:Gammaproteobacteria:Xanthomonadales:Xanthomonadaceae:Pseudoxanthomonas	3.47061			-
Bacteria:Firmicutes:Clostridia:Clostridiales:Peptococcaceae	1.13067			-
Bacteria:Proteobacteria:Gammaproteobacteria:Oceanospirillales:Oceanospirillaceae:Marinobacterium	2.7738			-
Bacteria:Firmicutes:Bacilli:Lactobacillales:Enterococcaceae	2.25023			-
Bacteria:Proteobacteria:Alphaproteobacteria:Caulobacterales:Caulobacteraceae:Phenylobacterium	3.99915			-
Bacteria:Actinobacteria:Actinobacteria:Actinomycetales:Micrococcaceae	2.27322			-
Bacteria:Proteobacteria:Gammaproteobacteria:Legionellales:Francisellaceae	2.13642			-
Bacteria:Proteobacteria:Gammaproteobacteria:HTCC2188	1.20515			-
Bacteria:Proteobacteria:Epsilonproteobacteria:Campylobacterales	4.53425	Conducive	4.08431	0.0469447
Bacteria:Actinobacteria:Nitriliruptoria:Nitriliruptorales:Nitriliruptoraceae:Nitriliruptor	1.86213			-
Bacteria:Proteobacteria:Deltaproteobacteria:Myxococcales:Haliangiaceae:Haliangium	2.00239			-
Bacteria:Proteobacteria:Gammaproteobacteria:Legionellales:Legionellaceae	2.53547			-
Bacteria:Firmicutes:Bacilli:Lactobacillales:Lactobacillaceae:Pediococcus	2.37561			-
Bacteria:Firmicutes:Bacilli	4.95795			-
Bacteria:Bacteroidetes:Flavobacteriia:Flavobacteriales:Flavobacteriaceae	4.11952			-
Bacteria:Acidobacteria:Solibacteres:Solibacterales	4.65375			-
Bacteria:Proteobacteria:Deltaproteobacteria:Desulfuromonadales	2.63326	Conducive	2.54161	0.0103673
Bacteria:Verrucomicrobia:Spartobacteria:Chthoniobacterales:Chthoniobacteraceae:OR_59	2.85491			-
Bacteria:Proteobacteria:Alphaproteobacteria:Rhizobiales:Rhizobiaceae:Rhizobium	3.85387	Suppressive	3.02599	0.0469447
Bacteria:Proteobacteria:Alphaproteobacteria:Sphingomonadales	5.18154	Suppressive	4.06402	0.0469447
Bacteria:Proteobacteria:Gammaproteobacteria:Alteromonadales:Idiomarinaceae:Pseudidiomarina	2.27629			-
Bacteria:Chloroflexi:Anaerolineae:Anaerolineales:Anaerolinaceae:SHD_231	3.27386			-
Bacteria:Proteobacteria:Deltaproteobacteria:Syntrophobacterales:Desulfobacteraceae	3.63723			-
Bacteria:Spirochaetes:Spirochaetes:Spirochaetales:Spirochaetaceae:Spirochaeta	2.01083			-
Bacteria:Firmicutes:Clostridia:Clostridiales:Veillonellaceae:Veillonella	1.23458			-
Bacteria:Proteobacteria:Alphaproteobacteria:Sphingomonadales:Sphingomonadaceae:Novosphingobium	3.79094			-
Bacteria:Bacteroidetes:Bacteroidia:Bacteroidales:Prevotellaceae	1.83893			-
Bacteria:Tenericutes	2.05587			-
Bacteria:Proteobacteria:Deltaproteobacteria:Myxococcales	3.53793	Conducive	2.86273	0.0151694
Bacteria:Proteobacteria:Betaproteobacteria:Burkholderiales:Burkholderiaceae:Burkholderia	3.93309			-
Bacteria:Proteobacteria:Betaproteobacteria:Burkholderiales:Comamonadaceae:Ramlibacter	4.07183	Conducive	3.39345	0.0243409
Bacteria:Actinobacteria:Thermoleophilia	3.02605	Suppressive	2.74733	0.00309519
Bacteria:Bacteroidetes:Sphingobacteriia:Sphingobacteriales:Balneolaceae	2.15945			-
Bacteria:Proteobacteria:Betaproteobacteria:Burkholderiales:Comamonadaceae:Comamonas	3.03619			-
Bacteria:Proteobacteria:Gammaproteobacteria:Oceanospirillales	3.45997			-
Bacteria:Firmicutes:Clostridia:Clostridiales	3.16211			-
Bacteria:Verrucomicrobia:Verrucomicrobiae:Verrucomicrobiales:Verrucomicrobiaceae	3.55678			-
Bacteria:Verrucomicrobia:Opitutae:Opitutales:Opitutaceae	4.06282	Conducive	3.23667	0.0379772
Bacteria:Proteobacteria:Betaproteobacteria:Rhodocyclales:Rhodocyclaceae:Sulfuritalea	2.92206			-
Bacteria:Gemmatimonadetes:Gemmatimonadetes:Gemmatimonadales:Gemmatimonadaceae:Gemmatimonas	2.34465			-
Bacteria:Gemmatimonadetes:Gemmatimonadetes:Gemmatimonadales:Gemmatimonadaceae	2.34465			-
Bacteria:Firmicutes:Bacilli:Lactobacillales:Streptococcaceae:Lactococcus	4.74307			-
Bacteria:Proteobacteria:Deltaproteobacteria:Syntrophobacterales:Desulfobacteraceae:Desulfococcus	1.66064			-
Bacteria:Firmicutes:Clostridia:Clostridiales:Veillonellaceae:Megamonas	1.71171			-
Bacteria:Gemmatimonadetes:Gemmatimonadetes:Gemmatimonadales	2.34465			-
Bacteria:Armatimonadetes:Fimbriimonadetes:Fimbriimonadales:Fimbriimonadaceae	3.63261			-
Bacteria:Spirochaetes:Leptospirae:Leptospirales:Leptospiraceae	1.71171			-
Bacteria:Proteobacteria:Betaproteobacteria:Burkholderiales:Oxalobacteraceae:Janthinobacterium	3.91229	Conducive	3.03006	0.0379772
Bacteria:Verrucomicrobia:Pedosphaerae:Pedosphaerales	2.38102			-
Bacteria:Actinobacteria:Actinobacteria:Actinomycetales:Micromonosporaceae:Virgisporangium	2.68005			-
Bacteria:Proteobacteria:Betaproteobacteria:Rhodocyclales:Rhodocyclaceae:Dechloromonas	3.96185			-
Bacteria:Actinobacteria:Actinobacteria:Actinomycetales:Nocardiaceae	4.17617	Conducive	3.5188	0.0379772
Bacteria:Proteobacteria:Alphaproteobacteria:Rickettsiales:Rickettsiaceae	2.19879			-
Bacteria:Actinobacteria:Actinobacteria:Actinomycetales:Microbacteriaceae	3.33691			-
Bacteria:Planctomycetes:Planctomycetia:Pirellulales	3.91975			-
Bacteria:Verrucomicrobia:Pedosphaerae:Pedosphaerales:Pedosphaeraceae	2.38102			-
Bacteria:Actinobacteria:Actinobacteria:Actinomycetales:Streptosporangiaceae:Nonomuraea	2.27796			-
Bacteria:Actinobacteria:Actinobacteria:Actinomycetales:Streptomycetaceae:Streptomyces	3.53208			-
Bacteria:Proteobacteria:Alphaproteobacteria:Caulobacterales:Caulobacteraceae:Asticcacaulis	2.66559			-
Bacteria:Actinobacteria:Actinobacteria:Actinomycetales:Pseudonocardiaceae:Pseudonocardia	3.63887			-
Bacteria:Proteobacteria:Alphaproteobacteria:Caulobacterales:Caulobacteraceae:Brevundimonas	2.78758	Conducive	2.61012	0.0301677
Bacteria:Chloroflexi:Anaerolineae:Anaerolineales:Anaerolinaceae:Longilinea	2.19667			-
Bacteria:Proteobacteria:Gammaproteobacteria:Xanthomonadales:Xanthomonadaceae:Stenotrophomonas	3.58321	Conducive	2.88917	0.0379772
Bacteria:Proteobacteria:Gammaproteobacteria:Xanthomonadales:Sinobacteraceae:Nevskia	3.0856			-
Bacteria:Proteobacteria:Alphaproteobacteria:Rhodospirillales	4.26629			-
Bacteria:Verrucomicrobia:Verrucomicrobiae:Verrucomicrobiales:Verrucomicrobiaceae:Luteolibacter	2.85322			-
Bacteria:Acidobacteria:Acidobacteria:Acidobacteriales:Acidobacteriaceae	3.8883	Suppressive	3.19636	0.00541053
Bacteria:Bacteroidetes:Sphingobacteriia:Sphingobacteriales:Balneolaceae:Balneola	2.15945			-
Bacteria:Nitrospirae:Nitrospira:Nitrospirales:Nitrospiraceae:JG37_AG_70	2.71037	Conducive	2.78994	0.0210105
Bacteria:Actinobacteria:Actinobacteria:Actinomycetales:Nocardioidaceae:Nocardioides	3.69847			-
Bacteria:Actinobacteria:Actinobacteria:Actinomycetales:Nocardioidaceae:Pimelobacter	2.75349			-
Bacteria:Thermi	2.47986			-
Bacteria:Verrucomicrobia:Opitutae:Opitutales	4.06282	Conducive	3.23667	0.0379772
Bacteria:Bacteroidetes:Flavobacteriia:Flavobacteriales	4.11952			-
Bacteria:Proteobacteria:Gammaproteobacteria:Alteromonadales:Pseudoalteromonadaceae:Pseudoalteromonas	3.61653			-
Bacteria:Actinobacteria:Actinobacteria:Actinomycetales:Propionibacteriaceae:Propionibacterium	1.83282			-
Bacteria:Proteobacteria:Gammaproteobacteria:Alteromonadales:OM60:Congregibacter	1.49187			-
Archaea:Crenarchaeota:Thaumarchaeota:Cenarchaeales:Cenarchaeaceae:Nitrosopumilus	3.0464			-
Bacteria:Proteobacteria:Gammaproteobacteria:Legionellales:Coxiellaceae:Aquicella	3.93368			-
Bacteria:Actinobacteria:Acidimicrobiia:Acidimicrobiales:Iamiaceae	3.3138			-
Bacteria:Firmicutes:Bacilli:Bacillales	4.43775			-
Bacteria:Proteobacteria:Betaproteobacteria:Burkholderiales:Alcaligenaceae:Achromobacter	3.21186	Conducive	2.79126	0.0305102
Bacteria:Firmicutes:Bacilli:Lactobacillales:Aerococcaceae:Aerococcus	1.13513			-
Bacteria:Firmicutes:Bacilli:Bacillales:Paenibacillaceae:Brevibacillus	2.95222			-
Bacteria:Actinobacteria:Actinobacteria:Actinomycetales:Gordoniaceae:Gordonia	2.62394			-
Bacteria:Proteobacteria:Deltaproteobacteria:Myxococcales:Nannocystaceae	3.19122			-
Bacteria:Proteobacteria:Betaproteobacteria:Burkholderiales:Oxalobacteraceae:Cupriavidus	3.68085			-
Bacteria:Bacteroidetes:Sphingobacteriia:Sphingobacteriales:Chitinophagaceae:Niastella	3.34382			-
Bacteria:Bacteroidetes:Flavobacteriia:Flavobacteriales:Flavobacteriaceae:Myroides	2.51618			-
Bacteria:Proteobacteria:Alphaproteobacteria:Rickettsiales	2.19879			-
Bacteria:Bacteroidetes:Sphingobacteriia:Sphingobacteriales:Sphingobacteriaceae:Olivibacter	1.50418			-
Bacteria:Proteobacteria:Alphaproteobacteria:Rhizobiales:Phyllobacteriaceae:Aminobacter	3.20347			-
Bacteria:Proteobacteria:Deltaproteobacteria:Desulfovibrionales:Desulfomicrobiaceae:Desulfomicrobium	1.93972			-
Bacteria:Proteobacteria:Betaproteobacteria:Hydrogenophilales	2.83333			-
Bacteria:Verrucomicrobia:Verrucomicrobiae	3.55678			-
Bacteria:Verrucomicrobia:Spartobacteria	4.2803			-
Bacteria:Actinobacteria:Actinobacteria:Actinomycetales:Pseudonocardiaceae:Saccharopolyspora	2.0991			-
Bacteria:Proteobacteria:Gammaproteobacteria:Enterobacteriales:Enterobacteriaceae:Escherichia	3.2873			-
Bacteria:Proteobacteria:Alphaproteobacteria:Rhodobacterales:Rhodobacteraceae:Rhodobacter	3.24053			-
Bacteria:Proteobacteria:Betaproteobacteria:Rhodocyclales:Rhodocyclaceae	4.37953			-
Bacteria:Actinobacteria:Actinobacteria:Actinomycetales:Propionibacteriaceae	2.18713			-
Bacteria:Actinobacteria:Actinobacteria:Actinomycetales:Gordoniaceae	2.62394			-
Bacteria:Proteobacteria:Gammaproteobacteria:Pseudomonadales:Pseudomonadaceae:Pseudomonas	4.32091			-
Bacteria:Proteobacteria:Gammaproteobacteria:Thiotrichales:Thiotrichaceae:Thiothrix	1.27117			-
Bacteria:Bacteroidetes:Bacteroidia	2.31717			-
Bacteria:Firmicutes:Bacilli:Bacillales:Thermoactinomycetaceae	2.03516			-
Bacteria:Verrucomicrobia:Spartobacteria:Chthoniobacterales	4.2803			-
Bacteria:Proteobacteria:Gammaproteobacteria:Oceanospirillales:Alcanivoracaceae	2.14079			-
Bacteria:Bacteroidetes:Bacteroidia:Bacteroidales:Prevotellaceae:Prevotella	1.83893			-
Bacteria:Planctomycetes	4.57166			-
Bacteria:Proteobacteria:Betaproteobacteria:Burkholderiales:Alcaligenaceae	3.25526	Conducive	2.80577	0.00309519
Bacteria:Firmicutes:Clostridia:Clostridiales:Ruminococcaceae:Ruminococcus	1.43616			-
Bacteria:Actinobacteria:Nitriliruptoria:Euzebyales	1.73587			-
Bacteria:Firmicutes:Bacilli:Lactobacillales	4.79868			-
Bacteria:Firmicutes:Clostridia:Coriobacteriales:Coriobacteriaceae	1.24367			-
Bacteria:Proteobacteria:Gammaproteobacteria:Enterobacteriales:Enterobacteriaceae:Buchnera	2.07631			-
Bacteria:Tenericutes:Mollicutes:Acholeplasmatales:Acholeplasmataceae:Acholeplasma	2.05587			-
Bacteria:Proteobacteria:Betaproteobacteria:Rhodocyclales:Rhodocyclaceae:Zoogloea	2.56572			-
Bacteria:Proteobacteria:Alphaproteobacteria:Sphingomonadales:Erythrobacteraceae	1.50674			-
Bacteria:Proteobacteria:Gammaproteobacteria:Alteromonadales:Idiomarinaceae	2.36985			-
Bacteria:Proteobacteria:Alphaproteobacteria:Rhodospirillales:Rhodospirillaceae:Telmatospirillum	2.96638			-
Bacteria:Proteobacteria:Gammaproteobacteria:Chromatiales:Chromatiaceae:Nitrosococcus	1.24141			-
Bacteria:Proteobacteria:Betaproteobacteria:Rhodocyclales:Rhodocyclaceae:Uliginosibacterium	2.18805			-
Bacteria:Proteobacteria:Deltaproteobacteria:Myxococcales:Myxococcaceae:Myxococcus	2.65652			-
Bacteria:Firmicutes:Bacilli:Bacillales:Listeriaceae:Brochothrix	3.30297			-
Bacteria:Chloroflexi:Anaerolineae:Anaerolineales	3.46724			-
Bacteria:Bacteroidetes:Sphingobacteriia:Sphingobacteriales:Chitinophagaceae:Flavisolibacter	3.45109	Conducive	2.77649	0.0118489
Bacteria:Verrucomicrobia:Spartobacteria:Chthoniobacterales:Chthoniobacteraceae:DA101	4.18814			-
Bacteria:Firmicutes:Bacilli:Lactobacillales:Lactobacillaceae	3.1543	Suppressive	2.61285	0.0469447
Bacteria:Proteobacteria:Deltaproteobacteria:Desulfovibrionales:Desulfovibrionaceae	2.47947			-
Bacteria:Chloroflexi	3.55748			-
Bacteria:Proteobacteria:Gammaproteobacteria:Xanthomonadales:Xanthomonadaceae:Lysobacter	3.88241			-
Bacteria:Firmicutes:Clostridia:Clostridiales:Peptococcaceae:Desulfitobacterium	1.13067			-
Bacteria:Firmicutes:Clostridia:Clostridiales:Veillonellaceae	2.08099			-
Bacteria:Proteobacteria:Gammaproteobacteria:Vibrionales:Vibrionaceae	1.66198			-
Bacteria:Proteobacteria:Alphaproteobacteria:Rhizobiales:Rhodobiaceae	2.55258			-
Bacteria:Chlamydiae:Chlamydiia:Chlamydiales	2.35422			-
Bacteria:Proteobacteria:Alphaproteobacteria:Caulobacterales:Caulobacteraceae:Mycoplana	3.06233			-
Bacteria:Firmicutes:Clostridia	3.16732			-
Bacteria:Actinobacteria:Actinobacteria:Actinomycetales:Cellulomonadaceae:Cellulomonas	2.08376			-
Bacteria:Firmicutes:Clostridia:Clostridiales:Lachnospiraceae:Coprococcus	1.61225			-
Bacteria:Acidobacteria:Acidobacteria:Acidobacteriales:Acidobacteriaceae:Granulicella	3.86154	Suppressive	3.20101	0.000928533
Bacteria:Proteobacteria:Gammaproteobacteria:Legionellales:Francisellaceae:Francisella	2.13642			-
Bacteria:Proteobacteria:Gammaproteobacteria:Xanthomonadales:Xanthomonadaceae:Luteimonas	3.98973	Conducive	3.37178	0.0243409
Bacteria:Bacteroidetes:Sphingobacteriia:Sphingobacteriales:Flexibacteraceae:Emticicia	2.15476			-
Bacteria:Cyanobacteria:Oscillatoriophycideae:Chroococcales:Phormidiaceae	2.14742			-
Bacteria:Firmicutes:Bacilli:Bacillales:Planococcaceae:Sporosarcina	3.73426			-
Bacteria:Actinobacteria:Actinobacteria:Actinomycetales:Streptosporangiaceae:Streptosporangium	1.55609			-
Bacteria:Nitrospirae	4.37954			-
Bacteria:Firmicutes:Clostridia:Clostridiales:Clostridiaceae:Clostridium	2.9785	Suppressive	2.81103	0.0243409
Bacteria:Proteobacteria:Gammaproteobacteria:Legionellales:Legionellaceae:Legionella	2.53547			-
Bacteria:Proteobacteria:Deltaproteobacteria:Syntrophobacterales:Syntrophaceae:Smithella	1.71171			-
Bacteria:Firmicutes:Bacilli:Bacillales:Bacillaceae:Marinococcus	1.20571			-
Bacteria:Proteobacteria:Gammaproteobacteria:Alteromonadales:Shewanellaceae:Shewanella	2.10121	Suppressive	3.20912	0.0425365
Bacteria:Proteobacteria:Deltaproteobacteria:Desulfuromonadales:Geobacteraceae	2.63326	Conducive	2.55507	0.0103673
Bacteria:Firmicutes:Bacilli:Lactobacillales:Enterococcaceae:Enterococcus	2.25023			-
Bacteria:Firmicutes:Bacilli:Bacillales:Paenibacillaceae:Cohnella	2.53309			-
Bacteria:Chloroflexi:Anaerolineae:Anaerolineales:Anaerolinaceae:C1_B004	2.80538			-
Bacteria:Actinobacteria:Actinobacteria:Actinomycetales:Nocardioidaceae	4.00191			-
Bacteria:Actinobacteria:Actinobacteria:Actinomycetales:Thermomonosporaceae:Actinomadura	2.53501			-
Bacteria:Actinobacteria:Actinobacteria:Actinomycetales:Intrasporangiaceae:Phycicoccus	3.74275			-
Bacteria:Proteobacteria:Deltaproteobacteria:Bdellovibrionales:Bdellovibrionaceae:Bdellovibrio	3.50019			-
Bacteria:Verrucomicrobia:Spartobacteria:Chthoniobacterales:Chthoniobacteraceae:heteroC45_4W	1.68265			-
Bacteria:Proteobacteria:Gammaproteobacteria:Oceanospirillales:Alcanivoracaceae:Alcanivorax	2.14079			-
Bacteria:Bacteroidetes:Sphingobacteriia:Sphingobacteriales:Flexibacteraceae:Adhaeribacter	2.02297			-
Bacteria:Firmicutes:Bacilli:Lactobacillales:Leuconostocaceae:Leuconostoc	2.85743			-
Bacteria:Proteobacteria:Gammaproteobacteria:Alteromonadales:Idiomarinaceae:Idiomarina	1.65721			-
Bacteria:Proteobacteria:Gammaproteobacteria:Thiotrichales:Thiotrichaceae	1.27117			-
Bacteria:Verrucomicrobia:Opitutae:Opitutales:Opitutaceae:Opitutus	4.06282	Conducive	3.23667	0.0379772
Bacteria:Planctomycetes:Planctomycetia:Pirellulales:Pirellulaceae:Pirellula	3.77306			-
Bacteria:Proteobacteria:Gammaproteobacteria:Thiotrichales:Piscirickettsiaceae	1.54244			-
Bacteria:Verrucomicrobia:Verrucomicrobiae:Verrucomicrobiales	3.55678			-
Bacteria:Firmicutes:Clostridia:Clostridiales:Veillonellaceae:Desulfosporomusa	1.54306			-
Bacteria:Verrucomicrobia:Pedosphaerae:Pedosphaerales:Pedosphaeraceae:Pedosphaera	2.38102			-
Bacteria:Actinobacteria:Actinobacteria:Actinomycetales:Catenulisporaceae	3.82871	Suppressive	3.19287	0.0243409
Bacteria:Proteobacteria:Epsilonproteobacteria:Campylobacterales:Campylobacteraceae:Arcobacter	4.53401	Conducive	4.0848	0.037878
Bacteria:Proteobacteria:Gammaproteobacteria:Alteromonadales:Pseudoalteromonadaceae	3.61653			-
Bacteria:Bacteroidetes:Sphingobacteriia:Sphingobacteriales	4.81369			-
Bacteria:Actinobacteria	4.83451			-
Bacteria:Proteobacteria:Gammaproteobacteria:Pseudomonadales:Moraxellaceae:Enhydrobacter	3.03479			-
Bacteria:Proteobacteria:Betaproteobacteria:Burkholderiales	4.86676	Conducive	4.14452	0.00707665
Bacteria:Verrucomicrobia:Spartobacteria:Chthoniobacterales:Chthoniobacteraceae:CandidatusXiphinematobacter	2.91126			-
Bacteria:Bacteroidetes:Sphingobacteriia:Sphingobacteriales:Amoebophilaceae	1.70138			-
Bacteria:Proteobacteria:Betaproteobacteria:Burkholderiales:Alcaligenaceae:Sutterella	1.20571			-
Bacteria:Proteobacteria:Alphaproteobacteria:Sphingomonadales:Sphingomonadaceae:Sphingobium	4.15874			-
Bacteria:Proteobacteria:Betaproteobacteria:Burkholderiales:Comamonadaceae:Hydrogenophaga	3.24603			-
Bacteria:Armatimonadetes:Fimbriimonadetes:Fimbriimonadales	3.63261			-
Bacteria:Gemmatimonadetes:Gemmatimonadetes	2.34465			-
Bacteria:Chloroflexi:Ktedonobacteria	2.06431			-
Bacteria:Acidobacteria:Acidobacteria:Acidobacteriales:Koribacteraceae	4.58116			-
Bacteria:Actinobacteria:Actinobacteria:Actinomycetales:Streptomycetaceae	3.53208			-
Bacteria:Firmicutes:Bacilli:Bacillales:Staphylococcaceae	2.02537			-
Archaea:Crenarchaeota:Thaumarchaeota:Cenarchaeales:Cenarchaeaceae	3.0464			-
Bacteria:Planctomycetes:Planctomycetia:Gemmatales:Gemmataceae	4.23534			-
Bacteria:Proteobacteria:Alphaproteobacteria:Rickettsiales:Rickettsiaceae:Rickettsia	2.19879			-
Bacteria:Bacteroidetes:Sphingobacteriia	4.81369			-
Bacteria:Firmicutes:Clostridia:Clostridiales:Veillonellaceae:Megasphaera	1.54018			-
Bacteria	5.99283			-
Bacteria:Bacteroidetes:Bacteroidia:Bacteroidales:Porphyromonadaceae	1.21897			-
Bacteria:Planctomycetes:Planctomycetia:Pirellulales:Pirellulaceae	3.91975			-
Bacteria:Proteobacteria:Betaproteobacteria:Burkholderiales:Burkholderiaceae:CandidatusGlomeribacter	1.20571			-
Bacteria:Proteobacteria:Gammaproteobacteria:Alteromonadales:Shewanellaceae	2.10121	Suppressive	3.2236	0.0425365
Bacteria:Actinobacteria:Actinobacteria:Actinomycetales:Mycobacteriaceae:Mycobacterium	3.91565			-
Archaea:Crenarchaeota:Thaumarchaeota:Nitrososphaerales:Nitrososphaeraceae	4.38673			-
Bacteria:Actinobacteria:Actinobacteria:Actinomycetales:Micrococcaceae:Nesterenkonia	2.27322			-
Bacteria:Chloroflexi:Anaerolineae	3.5433			-
