# Supplementary material for: Using community analysis to explore bacterial indicators for disease suppression of tobacco bacterial wilt
Source: Sci Rep. 2016 Nov 18;6:36773. doi: 10.1038/srep36773 (PMC5114674; doi:10.1038/srep36773)
Supplement: Supplementary Dataset S2 [file srep36773-s3.xls]

## Sheet: Dataset S2
Dataset S2 Taxa in Pie E of Figure 5
Taxa	Abundance
	WS>WC	PS>PC	QS>QC
Bacteria	0.0242051	0.0277887	0.0174252
Bacteria:Acidobacteria	0.0165702	0.00540673	0.00134905
Bacteria:Acidobacteria:Acidobacteria-2	0.12886	0.00172885	0.00213661
Bacteria:Acidobacteria:Acidobacteria-6:iii1-15	0.0081516	0.212891	0.00144212
Bacteria:Acidobacteria:Acidobacteria-6:iii1-15:mb2424	0.00275645	0.00430172	0.00171435
Bacteria:Acidobacteria:Acidobacteria-6:iii1-15:RB40	0.00215232	0.0135046	0.000232303
Bacteria:Acidobacteria:Acidobacteria:Acidobacteriales	0.00145886	0.00136997	0.00283999
Bacteria:Acidobacteria:Acidobacteria:Acidobacteriales:Acidobacteriaceae	0.0174049	0.00442946	0.0136518
Bacteria:Acidobacteria:Acidobacteria:Acidobacteriales:Acidobacteriaceae:Granulicella	0.00691405	0.00987115	0.0106243
Bacteria:Acidobacteria:Acidobacteria:Acidobacteriales:Koribacteraceae	0.133616	0.0855748	0.00249352
Bacteria:Acidobacteria:Acidobacteria:Acidobacteriales:Koribacteraceae:Candidatus Koribacter	0.0425047	0.0124746	0.000156892
Bacteria:Acidobacteria:AT-s54	0.000136137	0.00103069	0.000436213
Bacteria:Acidobacteria:Chloracidobacteria	0.00393552	0.0464869	8.19842e-05
Bacteria:Acidobacteria:EC1113	0.000725405	0.000773109	2.56378e-05
Bacteria:Acidobacteria:iii1-8:32-20	0.000810985	0.00579759	0.00496811
Bacteria:Acidobacteria:iii1-8:DS-18	0.00561918	0.021771	0.00360886
Bacteria:Acidobacteria:RB25	0.000794123	0.00404531	0.000392005
Bacteria:Acidobacteria:S035	0.000253928	0.0011592	5.97389e-05
Bacteria:Acidobacteria:Solibacteres:Solibacterales:Solibacteraceae:Candidatus Solibacter	0.0512491	0.0530429	0.0167736
Bacteria:Acidobacteria:Sva0725:Sva0725	0.00241666	0.00737697	0.000642194
Bacteria:Acidobacteria:TM1	0.00241744	0.000200753	0.000364591
Bacteria:Actinobacteria	0.000744475	0.000360313	0.000280926
Bacteria:Actinobacteria:Acidimicrobiia:Acidimicrobiales	0.022833	0.0123707	0.0061747
Bacteria:Actinobacteria:Acidimicrobiia:Acidimicrobiales:C111	0.00107464	0.00144521	0.000713649
Bacteria:Actinobacteria:Acidimicrobiia:Acidimicrobiales:EB1017	0.00846758	0.0129426	0.000375856
Bacteria:Actinobacteria:Actinobacteria:Actinomycetales	0.0605904	0.0245353	0.0753356
Bacteria:Actinobacteria:Actinobacteria:Actinomycetales:Actinospicaceae	0.00403188	0.00227216	0.0054129
Bacteria:Actinobacteria:Actinobacteria:Actinomycetales:Catenulisporaceae:Catenulispora	0.00912017	0.00529115	0.00675612
Bacteria:Actinobacteria:Actinobacteria:Actinomycetales:Dermacoccaceae:Dermacoccus	0.000680778	0.000430737	0.00334464
Bacteria:Actinobacteria:Actinobacteria:Actinomycetales:Frankiaceae	0.00779006	0.00925572	0.00815763
Bacteria:Actinobacteria:Actinobacteria:Actinomycetales:Geodermatophilaceae	0.0133813	0.00160496	0.0125114
Bacteria:Actinobacteria:Actinobacteria:Actinomycetales:Intrasporangiaceae	0.00234628	0.00576373	0.00633225
Bacteria:Actinobacteria:Actinobacteria:Actinomycetales:Micrococcaceae:Kocuria	1.35687e-05	4.29627e-05	3.95044e-05
Bacteria:Actinobacteria:Actinobacteria:Actinomycetales:Micromonosporaceae	0.0127372	0.00123465	0.0217316
Bacteria:Actinobacteria:Actinobacteria:Actinomycetales:Micromonosporaceae:Actinocatenispora	0.00013351	2.14814e-05	7.43674e-05
Bacteria:Actinobacteria:Actinobacteria:Actinomycetales:Micromonosporaceae:Catellatospora	0.000356308	0.00103957	0.000464989
Bacteria:Actinobacteria:Actinobacteria:Actinomycetales:Micromonosporaceae:Dactylosporangium	0.00044721	0.000141212	0.00114978
Bacteria:Actinobacteria:Actinobacteria:Actinomycetales:Micromonosporaceae:Pilimelia	0.00449071	0.000777808	0.00389495
Bacteria:Actinobacteria:Actinobacteria:Actinomycetales:Mycobacteriaceae:Mycobacterium	0.00961242	0.0103585	0.000965779
Bacteria:Actinobacteria:Actinobacteria:Actinomycetales:Mycobacteriaceae:Mycobacterium:celatum	0.00149255	0.00109742	0.00183704
Bacteria:Actinobacteria:Actinobacteria:Actinomycetales:Nakamurellaceae	0.000313584	0.00215882	0.00183114
Bacteria:Actinobacteria:Actinobacteria:Actinomycetales:Nocardiaceae:Nocardia	0.00143472	0.00141297	0.0020257
Bacteria:Actinobacteria:Actinobacteria:Actinomycetales:Nocardioidaceae	0.00728436	0.0110063	0.0142521
Bacteria:Actinobacteria:Actinobacteria:Actinomycetales:Nocardioidaceae:Nocardioides	0.00264078	0.00299716	0.005938
Bacteria:Actinobacteria:Actinobacteria:Actinomycetales:Nocardioidaceae:Propionicimonas	2.71374e-05	0.000440371	0.00114104
Bacteria:Actinobacteria:Actinobacteria:Actinomycetales:Propionibacteriaceae:Propionibacterium:acnes	3.84672e-05	4.91246e-05	4.51887e-05
Bacteria:Actinobacteria:Actinobacteria:Actinomycetales:Pseudonocardiaceae	0.00143561	0.000694965	0.00032308
Bacteria:Actinobacteria:Actinobacteria:Actinomycetales:Pseudonocardiaceae:Saccharopolyspora	6.29156e-05	0.000212362	0.000116366
Bacteria:Actinobacteria:Actinobacteria:Actinomycetales:Streptomycetaceae	0.0235436	0.000844515	0.00316587
Bacteria:Actinobacteria:MB-A2-108:0319-7L14	0.00142726	0.00294203	0.000823416
Bacteria:Actinobacteria:Nitriliruptoria:Nitriliruptorales:Nitriliruptoraceae	0.000561013	0.000341332	0.00162914
Bacteria:Actinobacteria:Thermoleophilia:Gaiellales	0.00584137	0.00582793	0.00368842
Bacteria:Actinobacteria:Thermoleophilia:Gaiellales:Gaiellaceae	0.098071	0.0800044	0.0550986
Bacteria:Actinobacteria:Thermoleophilia:Solirubrobacterales	0.0250729	0.0181876	0.00979148
Bacteria:Actinobacteria:Thermoleophilia:Solirubrobacterales:Conexibacteraceae	0.00211899	0.000367319	1.32421e-05
Bacteria:Actinobacteria:Thermoleophilia:Solirubrobacterales:Conexibacteraceae:Conexibacter	0.00142475	0.000888724	0.000693069
Bacteria:Actinobacteria:Thermoleophilia:Solirubrobacterales:Patulibacteraceae	0.00672695	0.00503881	0.0036392
Bacteria:AD3:ABS-6	0.0114629	0.000419025	0.000478434
Bacteria:Armatimonadetes:Fimbriimonadetes	0.00031993	0.000530275	0.00028087
Bacteria:Armatimonadetes:Fimbriimonadetes:Fimbriimonadales	0.00114862	0.000210275	6.49205e-05
Bacteria:Armatimonadetes:Fimbriimonadetes:Fimbriimonadales:Fimbriimonadaceae	0.00261475	0.00138154	0.00406441
Bacteria:Armatimonadetes:Fimbriimonadetes:Fimbriimonadales:Fimbriimonadaceae:Fimbriimonas	0.00321252	0.00248526	0.000646616
Bacteria:Armatimonadetes:Armatimonadia:Armatimonadales:Armatimonadaceae	0.000347725	0.000214675	0.000347894
Bacteria:Armatimonadetes:Armatimonadia:Armatimonadales:WD294	0.000694872	0.000152354	0.000500572
Bacteria:Armatimonadetes:Chthonomonadetes:Chthonomonadales:Chthonomonadaceae:Chthonomonas	0.0040919	0.0113386	0.000442726
Bacteria:Armatimonadetes:OPB50	0.000275992	0.00059366	8.71691e-05
Bacteria:Armatimonadetes:S1a-1H	0.00443838	0.00602963	0.00242814
Bacteria:Bacteroidetes	0.00213368	0.00239492	0.00296915
Bacteria:Bacteroidetes:Bacteroidia:Bacteroidales	0.000118612	0.00225968	0.0012957
Bacteria:Bacteroidetes:Bacteroidia:Bacteroidales:S24-7	0.000765727	0.00030317	0.000224849
Bacteria:Bacteroidetes:Flavobacteriia	0.00118335	0.000496157	0.00132989
Bacteria:Bacteroidetes:Flavobacteriia:Flavobacteriales:Flavobacteriaceae	0.000158439	0.00577778	0.0019188
Bacteria:Bacteroidetes:Flavobacteriia:Flavobacteriales:Flavobacteriaceae:Bizionia	1.90085e-05	2.14814e-05	1.30203e-05
Bacteria:Bacteroidetes:Flavobacteriia:Flavobacteriales:Flavobacteriaceae:Flavobacterium	0.000317873	0.00107425	0.00267701
Bacteria:Bacteroidetes:Flavobacteriia:Flavobacteriales:Flavobacteriaceae:Flavobacterium:succinicans	0.000405493	0.00217497	4.0188e-05
Bacteria:Bacteroidetes:Flavobacteriia:Flavobacteriales:Flavobacteriaceae:Myroides:odoratimimus	0.000384443	0.000204996	0.000499514
Bacteria:Bacteroidetes:Sphingobacteriia:Sphingobacteriales	0.0121194	0.0139662	0.0115141
Bacteria:Bacteroidetes:Sphingobacteriia:Sphingobacteriales:Chitinophagaceae	0.0514987	0.0463508	0.0513927
Bacteria:Bacteroidetes:Sphingobacteriia:Sphingobacteriales:Chitinophagaceae:Chitinophaga	0.0193693	0.031099	0.00189123
Bacteria:Bacteroidetes:Sphingobacteriia:Sphingobacteriales:Chitinophagaceae:Niastella	0.00354931	0.00226444	0.00226377
Bacteria:Bacteroidetes:Sphingobacteriia:Sphingobacteriales:Flammeovirgaceae:A4	0.0258795	0.0147122	0.016432
Bacteria:Bacteroidetes:Sphingobacteriia:Sphingobacteriales:Flexibacteraceae	0.000282941	0.000838866	0.000216788
Bacteria:Bacteroidetes:Sphingobacteriia:Sphingobacteriales:Flexibacteraceae:Hymenobacter	0.000550764	0.000116865	0.00036926
Bacteria:Bacteroidetes:Sphingobacteriia:Sphingobacteriales:Saprospiraceae	0.010071	0.00707347	0.0416788
Bacteria:Bacteroidetes:Sphingobacteriia:Sphingobacteriales:Sphingobacteriaceae	0.00369908	0.00363536	0.0032055
Bacteria:Bacteroidetes:VC2_1_Bac22	0.000563693	0.000413142	0.000194569
Bacteria:BRC1:PRR-11	1.35687e-05	0.000394554	0.000111177
Bacteria:Chlamydiae:Chlamydiia:Chlamydiales	0.000777998	0.00138207	0.000126489
Bacteria:Chlamydiae:Chlamydiia:Chlamydiales:Rhabdochlamydiaceae:Candidatus Rhabdochlamydia	0.000437492	0.00011951	4.6035e-05
Bacteria:Chlorobi	0.000839509	0.000378509	0.00031988
Bacteria:Chlorobi:BSV26:A89	0.00146854	0.00239878	0.000675098
Bacteria:Chlorobi:OPB56	0.00115926	0.00155026	0.000973401
Bacteria:Chlorobi:SJA-28	0.00638987	0.00134058	0.00479276
Bacteria:Chloroflexi	0.0132787	0.0101801	0.0092802
Bacteria:Chloroflexi:Anaerolineae	0.000818669	0.0107694	0.0079949
Bacteria:Chloroflexi:Anaerolineae:A31:S47	0.000167721	0.000496171	9.44207e-05
Bacteria:Chloroflexi:Anaerolineae:Anaerolineales:Anaerolinaceae	0.000144694	2.63206e-05	3.99663e-05
Bacteria:Chloroflexi:Anaerolineae:Anaerolineales:Anaerolinaceae:Anaerolinea	6.15865e-05	6.57667e-05	0.000188461
Bacteria:Chloroflexi:Anaerolineae:Caldilineales:Caldilineaceae	0.00316479	0.00067135	0.00754127
Bacteria:Chloroflexi:Anaerolineae:Caldilineales:Caldilineaceae:Caldilinea	0.000708874	0.000165931	0.00176264
Bacteria:Chloroflexi:Anaerolineae:DRC31	0.00199183	0.0014588	0.00237043
Bacteria:Chloroflexi:Anaerolineae:envOPS12	0.00039645	0.000371818	0.000136815
Bacteria:Chloroflexi:Anaerolineae:H39	0.00043086	0.00361888	0.000726746
Bacteria:Chloroflexi:Anaerolineae:S0208	9.44377e-05	0.000139449	0.000195812
Bacteria:Chloroflexi:Anaerolineae:SBR1031:A4b	0.00406355	0.00918344	0.0187291
Bacteria:Chloroflexi:Anaerolineae:SBR1031:oc28	0.00241004	0.0128224	0.000930216
Bacteria:Chloroflexi:Anaerolineae:WCHB1-50	0.00203571	0.00139783	7.79816e-05
Bacteria:Chloroflexi:Bljii12:AKYG885:5B-12	0.00187032	0.000413998	0.000260311
Bacteria:Chloroflexi:Bljii12:B07_WMSP1	0.00265477	0.00290019	0.00066836
Bacteria:Chloroflexi:Chloroflexi	0.000221209	2.2804e-05	4.62567e-05
Bacteria:Chloroflexi:Chloroflexi:Roseiflexales	0.000106823	4.29627e-05	0.000149699
Bacteria:Chloroflexi:Chloroflexi:Roseiflexales:Kouleothrixaceae	0.000359483	0.00273983	0.000154641
Bacteria:Chloroflexi:Chloroflexi:Roseiflexales:Roseiflexaceae	0.000349279	0.00045397	5.21219e-05
Bacteria:Chloroflexi:Ellin6529	0.0110968	0.0751972	0.000101114
Bacteria:Chloroflexi:Ktedonobacteria	0.00279339	7.41226e-05	0.000814915
Bacteria:Chloroflexi:Ktedonobacteria:B10-SB3A	6.88056e-05	0.000229122	0.00132372
Bacteria:Chloroflexi:Ktedonobacteria:B12-WMSP1	0.000410816	7.16496e-05	5.78061e-05
Bacteria:Chloroflexi:Ktedonobacteria:JG30-KF-AS9	0.081203	0.0245352	0.0567899
Bacteria:Chloroflexi:Ktedonobacteria:Thermogemmatisporales	0.000613386	0.000300638	0.000438285
Bacteria:Chloroflexi:Ktedonobacteria:Thermogemmatisporales:Thermogemmatisporaceae	0.0171925	0.00535958	0.0203351
Bacteria:Chloroflexi:Ktedonobacteria:TK10	0.0014455	0.000138126	0.000837969
Bacteria:Chloroflexi:Thermobacula:Thermobaculales:Thermobaculaceae	0.00412183	0.00998501	0.00116576
Bacteria:Chloroflexi:Thermomicrobia	0.00234057	4.5608e-05	0.0060489
Bacteria:Chloroflexi:Thermomicrobia:AKYG1722	0.00016493	0.000158678	0.00108437
Bacteria:Chloroflexi:Thermomicrobia:Ellin6537	0.00113254	0.000940625	0.00109638
Bacteria:Chloroflexi:Thermomicrobia:JG30-KF-CM45	0.00181914	0.00180569	0.00651637
Bacteria:Chloroflexi:TK17	0.000724137	0.000906253	0.000251248
Bacteria:Chloroflexi:TK17:mle1-48	0.00280094	0.000477167	0.00471226
Bacteria:Chloroflexi:TK17:S085	0.00465669	0.00370439	0.000875759
Bacteria:Cyanobacteria:4C0d-2:MLE1-12	0.000185484	0.000427928	0.000152271
Bacteria:Cyanobacteria:4C0d-2:SM1D11	1.35687e-05	0.000186101	9.84609e-05
Bacteria:Cyanobacteria:Chloroplast:Stramenopiles	4.61459e-05	0.000185497	3.50847e-05
Bacteria:Cyanobacteria:S15B-MN24	0.000409705	0.000155209	0.000406649
Bacteria:Elusimicrobia:Elusimicrobia:FAC88	0.00151256	0.00116209	0.00013173
Bacteria:Fibrobacteres:Fibrobacteria:258ds10	0.000189961	0.000590871	6.80993e-05
Bacteria:Firmicutes:Bacilli:Bacillales	0.000910889	4.29627e-05	0.000543598
Bacteria:Firmicutes:Bacilli:Bacillales:Bacillaceae	0.000189052	0.000115994	0.000610204
Bacteria:Firmicutes:Bacilli:Bacillales:Paenibacillaceae	0.000314362	0.000140992	0.000544818
Bacteria:Firmicutes:Bacilli:Bacillales:Paenibacillaceae:Cohnella	0.000359051	0.000313688	0.0003743
Bacteria:Firmicutes:Bacilli:Bacillales:Paenibacillaceae:Paenibacillus	0.00727215	7.03858e-05	0.0199173
Bacteria:Firmicutes:Bacilli:Bacillales:Paenibacillaceae:Paenibacillus:amylolyticus	0.000401894	0.000183955	0.00063836
Bacteria:Firmicutes:Bacilli:Bacillales:Planococcaceae:Sporosarcina	0.00691693	0.00496305	0.0105979
Bacteria:Firmicutes:Bacilli:Bacillales:Sporolactobacillaceae	0.00051134	9.79702e-05	0.00198192
Bacteria:Firmicutes:Bacilli:Lactobacillales:Enterococcaceae:Enterococcus	0.000337569	0.000136153	0.000292043
Bacteria:Firmicutes:Bacilli:Lactobacillales:Lactobacillaceae:Lactobacillus	0.000741964	0.00114279	0.0017235
Bacteria:Firmicutes:Bacilli:Lactobacillales:Lactobacillaceae:Lactobacillus:reuteri	0.000148558	0.000140654	0.000239463
Bacteria:Firmicutes:Bacilli:Lactobacillales:Lactobacillaceae:Lactobacillus:zeae	9.97758e-05	4.75819e-05	8.44714e-05
Bacteria:Firmicutes:Bacilli:Lactobacillales:Streptococcaceae:Lactococcus	0.0349066	2.63206e-05	0.1458
Bacteria:Firmicutes:Bacilli:Lactobacillales:Streptococcaceae:Streptococcus	0.00184185	7.03858e-05	0.00582207
Bacteria:Firmicutes:Bacilli:Turicibacterales:Turicibacteraceae:Turicibacter	0.00069443	0.000318662	0.000446159
Bacteria:Firmicutes:Clostridia:Clostridiales	0.00114906	0.000358108	0.000479083
Bacteria:Firmicutes:Clostridia:Clostridiales:Clostridiaceae	0.000932489	0.000303752	0.00102502
Bacteria:Firmicutes:Clostridia:Clostridiales:Clostridiaceae:Clostridium	0.000440414	0.000299218	0.000162379
Bacteria:Firmicutes:Clostridia:Clostridiales:Clostridiaceae:Clostridium:butyricum	0.000502778	0.000249132	0.000225415
Bacteria:Firmicutes:Clostridia:Clostridiales:Peptostreptococcaceae	0.00198662	4.91246e-05	0.00057675
Bacteria:Firmicutes:Clostridia:Clostridiales:Ruminococcaceae	0.000226804	2.63206e-05	7.45891e-05
Bacteria:Firmicutes:Clostridia:Clostridiales:Sulfobacillaceae	4.39071e-05	2.14814e-05	2.5416e-05
Bacteria:GAL15	0.000183007	0.000358827	5.78061e-05
Bacteria:Gemmatimonadetes:Gemm-1	0.0660939	0.137907	0.00400573
Bacteria:Gemmatimonadetes:Gemm-2	0.000609998	0.00584858	0.00523106
Bacteria:Gemmatimonadetes:Gemm-3	0.000767431	0.000831176	0.00166577
Bacteria:Gemmatimonadetes:Gemm-5	0.000283794	0.000651812	7.94707e-05
Bacteria:Gemmatimonadetes:Gemmatimonadetes	0.0753118	0.057396	0.0255244
Bacteria:Gemmatimonadetes:Gemmatimonadetes:C114	0.000516373	0.00393167	8.42902e-05
Bacteria:Gemmatimonadetes:Gemmatimonadetes:Ellin5290	0.0206273	0.0240784	0.0113585
Bacteria:Gemmatimonadetes:Gemmatimonadetes:Gemmatimonadales:Ellin5301	0.000527306	0.00968413	0.00582309
Bacteria:Gemmatimonadetes:Gemmatimonadetes:KD8-87	0.0038707	0.00541766	0.00574119
Bacteria:Gemmatimonadetes:Gemmatimonadetes:N1423WL	0.0186618	0.0223663	0.00887526
Bacteria:GN04:GN15	7.33758e-05	0.00638539	0.00910993
Bacteria:GN04:MSB-5A5	3.8017e-05	0.000108509	0.000300296
Bacteria:Nitrospirae:Nitrospira:Nitrospirales	8.13192e-05	0.0176819	0.00135134
Bacteria:Nitrospirae:Nitrospira:Nitrospirales:Nitrospiraceae	0.00315748	0.00728972	0.00530645
Bacteria:Nitrospirae:Nitrospira:Nitrospirales:Nitrospiraceae:JG37-AG-70	1.90085e-05	2.2804e-05	0.000288768
Bacteria:Nitrospirae:Nitrospira:Nitrospirales:Nitrospiraceae:Nitrospira	0.000484675	0.0294451	0.00747051
Bacteria:NKB19:TSBW08	1.35687e-05	0.000801774	0.00010376
Bacteria:OD1	0.000174666	0.000459874	3.30147e-05
Bacteria:OD1:ABY1	5.20359e-05	4.42853e-05	7.45891e-05
Bacteria:OD1:SM2F11	0.000461366	0.000116214	0.000101313
Bacteria:OD1:ZB2	0.000739654	0.00122014	0.000469627
Bacteria:OP3:koll11	3.25772e-05	0.000244882	8.97527e-05
Bacteria:OP9	0.000431945	0.000292647	0.000791211
Bacteria:Planctomycetes	5.20359e-05	0.000819878	5.16784e-05
Bacteria:Planctomycetes:BD7-11	0.000981398	0.00409964	0.00228615
Bacteria:Planctomycetes:C6:d113	0.000444	0.000240043	0.000142902
Bacteria:Planctomycetes:C6:MVS-107	0.00016176	0.00245234	0.000410386
Bacteria:Planctomycetes:OM190:agg27	0.000909132	0.00485283	0.00140924
Bacteria:Planctomycetes:OM190:CL500-15	0.000743747	0.00429565	0.00314528
Bacteria:Planctomycetes:Phycisphaerae	0.00549578	0.0175422	0.00300108
Bacteria:Planctomycetes:Phycisphaerae:Phycisphaerales	0.00309682	0.010719	0.0239948
Bacteria:Planctomycetes:Phycisphaerae:Phycisphaerales:Phycisphaeraceae	0.000225607	0.000224943	0.000199068
Bacteria:Planctomycetes:Pla3	9.48879e-05	0.00017789	2.60406e-05
Bacteria:Planctomycetes:Pla4	0.000674646	0.00170281	6.13471e-05
Bacteria:Planctomycetes:Planctomycetia:B97	7.46956e-05	0.000122097	3.84364e-05
Bacteria:Planctomycetes:Planctomycetia:Gemmatales:Gemmataceae	0.0088571	0.0196956	0.00163615
Bacteria:Planctomycetes:Planctomycetia:Gemmatales:Gemmataceae:Gemmata	0.002748	0.0187454	0.00332792
Bacteria:Planctomycetes:Planctomycetia:Gemmatales:Isosphaeraceae	0.00590325	0.0073372	0.00327762
Bacteria:Planctomycetes:Planctomycetia:Pirellulales:Pirellulaceae	0.00947303	0.0087882	0.00865652
Bacteria:Planctomycetes:Planctomycetia:Pirellulales:Pirellulaceae:A17	0.00378566	0.00248794	0.000221453
Bacteria:Planctomycetes:Planctomycetia:Pirellulales:Pirellulaceae:Pirellula	0.00123925	0.0061298	0.000198221
Bacteria:Planctomycetes:Planctomycetia:Planctomycetales:Planctomycetaceae:Planctomyces	0.00663372	0.0109308	0.000878773
Bacteria:Planctomycetes:vadinHA49:DH61	0.00159229	0.00155469	0.000460662
Bacteria:Planctomycetes:vadinHA49:p04_C01	0.000179687	0.000207362	0.000189282
Bacteria:Proteobacteria	0.00342292	0.00351874	0.00263664
Bacteria:Proteobacteria:Alphaproteobacteria	0.0208367	0.015939	0.0248984
Bacteria:Proteobacteria:Alphaproteobacteria:BD7-3	0.00198548	0.000588032	0.00208519
Bacteria:Proteobacteria:Alphaproteobacteria:Caulobacterales	0.00109699	0.000684433	0.00167154
Bacteria:Proteobacteria:Alphaproteobacteria:Caulobacterales:Caulobacteraceae	0.0131792	0.0063632	0.00608279
Bacteria:Proteobacteria:Alphaproteobacteria:Caulobacterales:Caulobacteraceae:Asticcacaulis	9.41637e-05	0.000144229	0.000342228
Bacteria:Proteobacteria:Alphaproteobacteria:Caulobacterales:Caulobacteraceae:Phenylobacterium	0.00799568	0.00968446	0.00356489
Bacteria:Proteobacteria:Alphaproteobacteria:Ellin329	0.0389845	0.0273227	0.0335054
Bacteria:Proteobacteria:Alphaproteobacteria:Rhizobiales	0.0218293	0.00836488	0.020452
Bacteria:Proteobacteria:Alphaproteobacteria:Rhizobiales:Beijerinckiaceae	4.39071e-05	0.000178244	9.03365e-05
Bacteria:Proteobacteria:Alphaproteobacteria:Rhizobiales:Bradyrhizobiaceae	0.00256239	0.00267462	0.00112411
Bacteria:Proteobacteria:Alphaproteobacteria:Rhizobiales:Bradyrhizobiaceae:Bradyrhizobium	0.0511151	0.0429165	0.0294947
Bacteria:Proteobacteria:Alphaproteobacteria:Rhizobiales:Hyphomicrobiaceae	0.0127781	0.0127931	0.00464038
Bacteria:Proteobacteria:Alphaproteobacteria:Rhizobiales:Hyphomicrobiaceae:Devosia	0.00453272	0.00382106	0.00676609
Bacteria:Proteobacteria:Alphaproteobacteria:Rhizobiales:Hyphomicrobiaceae:Hyphomicrobium	0.00305701	0.00477706	0.00749518
Bacteria:Proteobacteria:Alphaproteobacteria:Rhizobiales:Hyphomicrobiaceae:Pedomicrobium	1.90085e-05	0.00183988	0.00059408
Bacteria:Proteobacteria:Alphaproteobacteria:Rhizobiales:Hyphomicrobiaceae:Rhodoplanes	0.126723	0.0936444	0.0448301
Bacteria:Proteobacteria:Alphaproteobacteria:Rhizobiales:Methylobacteriaceae:Methylobacterium	0.000380329	2.2804e-05	1.30203e-05
Bacteria:Proteobacteria:Alphaproteobacteria:Rhizobiales:Rhizobiaceae:Rhizobium:leguminosarum	0.00853256	0.0112501	0.00938387
Bacteria:Proteobacteria:Alphaproteobacteria:Rhizobiales:Rhodobiaceae:Afifella	0.000495299	0.000262751	3.21683e-05
Bacteria:Proteobacteria:Alphaproteobacteria:Rhodobacterales:Hyphomonadaceae	0.00228145	0.00503656	0.00498399
Bacteria:Proteobacteria:Alphaproteobacteria:Rhodobacterales:Rhodobacteraceae	0.00153261	0.0116342	0.0175644
Bacteria:Proteobacteria:Alphaproteobacteria:Rhodobacterales:Rhodobacteraceae:Amaricoccus	0.00685005	0.000252884	0.00393688
Bacteria:Proteobacteria:Alphaproteobacteria:Rhodobacterales:Rhodobacteraceae:Rhodobacter	0.00156437	0.000505241	0.000650114
Bacteria:Proteobacteria:Alphaproteobacteria:Rhodospirillales	0.00762678	0.0122029	0.0038216
Bacteria:Proteobacteria:Alphaproteobacteria:Rhodospirillales:Acetobacteraceae	0.0233116	0.0170274	0.0276123
Bacteria:Proteobacteria:Alphaproteobacteria:Rhodospirillales:Acetobacteraceae:Roseomonas	0.000199684	0.000286082	5.21219e-05
Bacteria:Proteobacteria:Alphaproteobacteria:Rhodospirillales:Rhodospirillaceae	0.135858	0.0935244	0.0491906
Bacteria:Proteobacteria:Alphaproteobacteria:Rhodospirillales:Rhodospirillaceae:Inquilinus	5.42748e-05	0.0162891	0.0419421
Bacteria:Proteobacteria:Alphaproteobacteria:Rhodospirillales:Rhodospirillaceae:Telmatospirillum	0.000775533	4.29627e-05	0.00196167
Bacteria:Proteobacteria:Alphaproteobacteria:Rickettsiales	0.00416952	0.0027959	0.00276889
Bacteria:Proteobacteria:Alphaproteobacteria:Rickettsiales:Rickettsiaceae	0.00026215	0.000106241	8.49556e-05
Bacteria:Proteobacteria:Alphaproteobacteria:Sphingomonadales	0.0013614	0.00178963	0.00234749
Bacteria:Proteobacteria:Alphaproteobacteria:Sphingomonadales:Sphingomonadaceae	0.00309648	0.00580826	0.0198795
Bacteria:Proteobacteria:Alphaproteobacteria:Sphingomonadales:Sphingomonadaceae:Kaistobacter	0.126798	0.143764	0.193402
Bacteria:Proteobacteria:Alphaproteobacteria:Sphingomonadales:Sphingomonadaceae:Novosphingobium	0.00146678	0.00989038	0.00142901
Bacteria:Proteobacteria:Alphaproteobacteria:Sphingomonadales:Sphingomonadaceae:Sphingomonas:wittichii	0.00149704	0.00151486	0.0039568
Bacteria:Proteobacteria:Betaproteobacteria	0.00619807	0.0266273	0.022858
Bacteria:Proteobacteria:Betaproteobacteria:Burkholderiales:Alcaligenaceae	0.00131817	4.29627e-05	0.00579368
Bacteria:Proteobacteria:Betaproteobacteria:Burkholderiales:Comamonadaceae	0.00603594	0.00693542	0.00531055
Bacteria:Proteobacteria:Betaproteobacteria:Burkholderiales:Oxalobacteraceae	0.000878916	0.00699017	0.0014235
Bacteria:Proteobacteria:Betaproteobacteria:Ellin6067	0.0430203	0.00259727	0.00913711
Bacteria:Proteobacteria:Betaproteobacteria:MBT18	7.7394e-05	0.000168281	3.21683e-05
Bacteria:Proteobacteria:Betaproteobacteria:Methylophilales:Methylophilaceae	4.39071e-05	0.00521067	3.86581e-05
Bacteria:Proteobacteria:Betaproteobacteria:MND1	0.00196823	0.0460199	0.00206638
Bacteria:Proteobacteria:Betaproteobacteria:Neisseriales:Neisseriaceae	0.000280889	0.000569881	0.000226697
Bacteria:Proteobacteria:Betaproteobacteria:Nitrosomonadales:Nitrosomonadaceae	0.000993987	0.00726884	0.0149179
Bacteria:Proteobacteria:Betaproteobacteria:Procabacteriales	3.74122e-05	2.2804e-05	1.97726e-05
Bacteria:Proteobacteria:Betaproteobacteria:Procabacteriales:Procabacteriaceae	0.000115583	7.41226e-05	0.000356336
Bacteria:Proteobacteria:Betaproteobacteria:Rhodocyclales:Rhodocyclaceae	0.000431035	0.0434255	0.0345983
Bacteria:Proteobacteria:Betaproteobacteria:Rhodocyclales:Rhodocyclaceae:Uliginosibacterium	0.000142181	0.000328702	0.000147629
Bacteria:Proteobacteria:Betaproteobacteria:SC-I-84	0.041679	0.0339975	0.00914658
Bacteria:Proteobacteria:Deltaproteobacteria	0.00281845	0.00983399	0.00791605
Bacteria:Proteobacteria:Deltaproteobacteria:Entotheonellales	4.55411e-05	0.000127722	0.000105911
Bacteria:Proteobacteria:Deltaproteobacteria:Bdellovibrionales:Bacteriovoracaceae	0.000296418	0.000442475	0.000461646
Bacteria:Proteobacteria:Deltaproteobacteria:Bdellovibrionales:Bdellovibrionaceae:Bdellovibrio	0.00291089	0.00229591	0.00167939
Bacteria:Proteobacteria:Deltaproteobacteria:Bdellovibrionales:Bdellovibrionaceae:Bdellovibrio:bacteriovorus	0.000110421	0.000159177	9.10019e-05
Bacteria:Proteobacteria:Deltaproteobacteria:Desulfobacterales:Desulfobulbaceae	2.48985e-05	0.00155825	0.00173134
Bacteria:Proteobacteria:Deltaproteobacteria:Desulfovibrionales:Desulfovibrionaceae:Desulfovibrio	0.000378103	0.000222019	6.53234e-05
Bacteria:Proteobacteria:Deltaproteobacteria:Desulfuromonadales:Pelobacteraceae	3.74122e-05	0.000128888	0.000211873
Bacteria:Proteobacteria:Deltaproteobacteria:FAC87	0.000607226	0.000650583	0.000145337
Bacteria:Proteobacteria:Deltaproteobacteria:MIZ46	0.00257245	0.00211465	0.00076154
Bacteria:Proteobacteria:Deltaproteobacteria:Myxococcales	0.0339483	0.0372807	0.026594
Bacteria:Proteobacteria:Deltaproteobacteria:Myxococcales:Cystobacterineae	0.00117596	0.000680005	0.00013095
Bacteria:Proteobacteria:Deltaproteobacteria:Myxococcales:Haliangiaceae	0.0279103	0.0240732	0.027762
Bacteria:Proteobacteria:Deltaproteobacteria:Myxococcales:Myxococcaceae:Anaeromyxobacter	0.000442224	0.000401023	0.000720224
Bacteria:Proteobacteria:Deltaproteobacteria:Myxococcales:Myxococcaceae:Myxococcus	0.000505233	0.000224208	0.000251234
Bacteria:Proteobacteria:Deltaproteobacteria:Myxococcales:Nannocystaceae:Plesiocystis	0.000265413	0.00030423	0.000822783
Bacteria:Proteobacteria:Deltaproteobacteria:Myxococcales:OM27	0.00111909	0.000368227	0.000383349
Bacteria:Proteobacteria:Deltaproteobacteria:Myxococcales:Polyangiaceae	0.00284121	0.00302623	0.0027239
Bacteria:Proteobacteria:Deltaproteobacteria:NB1-j	0.00069342	0.00377675	0.00185201
Bacteria:Proteobacteria:Deltaproteobacteria:NB1-j:MND4	0.000864861	0.00114618	0.000160649
Bacteria:Proteobacteria:Deltaproteobacteria:Spirobacillales	0.00022528	0.000278765	0.00023393
Bacteria:Proteobacteria:Deltaproteobacteria:Syntrophobacterales:Syntrophaceae	0.000185546	0.000193413	0.000419376
Bacteria:Proteobacteria:Deltaproteobacteria:Syntrophobacterales:Syntrophobacteraceae	0.0107026	0.0376997	0.00671485
Bacteria:Proteobacteria:Gammaproteobacteria	0.0642369	0.0563288	0.0547803
Bacteria:Proteobacteria:Gammaproteobacteria:Alteromonadales:Alteromonadaceae:Cellvibrio	0.00153173	2.14814e-05	2.5416e-05
Bacteria:Proteobacteria:Gammaproteobacteria:Alteromonadales:Shewanellaceae:Shewanella	0.000134592	0.000119231	0.000208214
Bacteria:Proteobacteria:Gammaproteobacteria:Chromatiales	0.00834382	0.00928339	0.00871261
Bacteria:Proteobacteria:Gammaproteobacteria:Chromatiales:Ectothiorhodospiraceae	0.0006093	0.00031301	0.00023974
Bacteria:Proteobacteria:Gammaproteobacteria:HTCC2188:HTCC2089	0.0016295	0.00242012	0.000711897
Bacteria:Proteobacteria:Gammaproteobacteria:Legionellales	0.00168008	0.00179293	0.00137853
Bacteria:Proteobacteria:Gammaproteobacteria:Legionellales:Coxiellaceae	0.00627272	0.00399105	0.0018428
Bacteria:Proteobacteria:Gammaproteobacteria:Legionellales:Coxiellaceae:Aquicella	0.00544156	0.00636486	0.00943203
Bacteria:Proteobacteria:Gammaproteobacteria:Legionellales:Coxiellaceae:Coxiella	1.35687e-05	4.29627e-05	0.000672844
Bacteria:Proteobacteria:Gammaproteobacteria:Legionellales:Coxiellaceae:Rickettsiella	0.000271823	0.000480231	0.000321655
Bacteria:Proteobacteria:Gammaproteobacteria:Legionellales:Legionellaceae	9.22919e-05	0.000754398	0.00127447
Bacteria:Proteobacteria:Gammaproteobacteria:Legionellales:Legionellaceae:Legionella	0.000361903	0.000576643	0.000474569
Bacteria:Proteobacteria:Gammaproteobacteria:Oceanospirillales:Alcanivoracaceae	0.000115411	0.000178675	0.000583661
Bacteria:Proteobacteria:Gammaproteobacteria:Pseudomonadales:Moraxellaceae:Acinetobacter	0.00208873	0.000176481	0.000217532
Bacteria:Proteobacteria:Gammaproteobacteria:Pseudomonadales:Pseudomonadaceae	0.00826169	0.00181964	0.22107
Bacteria:Proteobacteria:Gammaproteobacteria:Xanthomonadales	0.00952812	0.0043841	0.00149544
Bacteria:Proteobacteria:Gammaproteobacteria:Xanthomonadales:Sinobacteraceae	0.0561506	0.0194744	0.0421875
Bacteria:Proteobacteria:Gammaproteobacteria:Xanthomonadales:Sinobacteraceae:Nevskia:ramosa	7.51552e-05	0.000115994	7.90497e-05
Bacteria:Proteobacteria:Gammaproteobacteria:Xanthomonadales:Sinobacteraceae:Steroidobacter	0.00408276	0.00155945	0.00157184
Bacteria:Proteobacteria:Gammaproteobacteria:Xanthomonadales:Xanthomonadaceae	0.113926	0.0927244	0.100244
Bacteria:Proteobacteria:Gammaproteobacteria:Xanthomonadales:Xanthomonadaceae:Dokdonella	0.00820602	0.00816581	0.0112876
Bacteria:Spirochaetes:Leptospirae:Leptospirales:Leptospiraceae	1.35687e-05	6.44441e-05	0.000532536
Bacteria:TM6:SBRH58	7.32833e-05	2.63206e-05	9.36963e-05
Bacteria:TM6:SJA-4	0.00102011	0.000701028	0.00191836
Bacteria:TM7	0.000507064	0.000704992	0.000183254
Bacteria:TM7:SC3	0.00281808	0.00419109	0.000862879
Bacteria:TM7:TM7-1	0.0119495	0.0133401	0.0129652
Bacteria:TM7:TM7-3	0.000212886	0.00114009	0.00148927
Bacteria:TM7:TM7-3:EW055	0.000247764	0.00113867	0.000698519
Bacteria:TM7:TM7-3:I025	0.000180106	0.000224149	7.32027e-05
Bacteria:Verrucomicrobia:Pedosphaerae:Pedosphaerales	0.0178729	0.0220684	0.00182042
Bacteria:Verrucomicrobia:Pedosphaerae:Pedosphaerales:auto67_4W	0.0033557	0.0122101	0.00536452
Bacteria:Verrucomicrobia:Pedosphaerae:Pedosphaerales:OPB35	0.000392211	0.001771	0.000137318
Bacteria:Verrucomicrobia:Pedosphaerae:Pedosphaerales:R4-41B	2.71374e-05	0.000594808	3.92827e-05
Bacteria:Verrucomicrobia:Spartobacteria:Chthoniobacterales:Chthoniobacteraceae	0.000286209	0.00349605	0.00014397
Bacteria:Verrucomicrobia:Spartobacteria:Chthoniobacterales:Chthoniobacteraceae:Candidatus Xiphinematobacter	0.000740952	0.000248555	6.56041e-05
Bacteria:Verrucomicrobia:Spartobacteria:Chthoniobacterales:Chthoniobacteraceae:DA101	0.0129497	0.0257263	0.00180749
Bacteria:Verrucomicrobia:Spartobacteria:Chthoniobacterales:Chthoniobacteraceae:OR-59	0.000238942	0.000215228	0.000156063
Bacteria:Verrucomicrobia:Opitutae:Cerasicoccales:Cerasicoccaceae	0.00103309	0.00051715	9.50453e-05
Bacteria:Verrucomicrobia:Opitutae:Opitutales:Opitutaceae	0.000393341	0.00157053	0.000572024
Bacteria:Verrucomicrobia:Opitutae:Opitutales:Opitutaceae:Opitutus	0.0025381	0.000678586	0.00513828
Bacteria:Verrucomicrobia:Verruco-5:LD1-PB3	5.83855e-05	0.000131239	0.000410422
Bacteria:Verrucomicrobia:Verruco-5:WCHB1-41:RFP12	1.90085e-05	0.000452211	0.00110028
Bacteria:Verrucomicrobia:Verrucomicrobiae:Verrucomicrobiales:Verrucomicrobiaceae	0.000411339	0.00138416	0.000414583
Bacteria:WPS-2	0.00612803	0.00405734	0.00297889
Bacteria:WS2:SHA-109	1.90085e-05	0.000267686	3.92827e-05
Bacteria:WS3:PRR-12:Sediment-1	0.00364108	0.0226224	0.000987342
Bacteria:WS3:PRR-12:Sediment-1:CV106	0.000131567	0.000139018	7.46299e-05
Bacteria:WS3:PRR-12:Sediment-1:PRR-10	0.00208153	0.0245679	0.000933369
Bacteria:WYO	9.57977e-05	2.2804e-05	0.00111297
