# Supplementary material for: Using community analysis to explore bacterial indicators for disease suppression of tobacco bacterial wilt
Source: Sci Rep. 2016 Nov 18;6:36773. doi: 10.1038/srep36773 (PMC5114674; doi:10.1038/srep36773)
Supplement: Supplementary Dataset S3 [file srep36773-s4.xls]

## Sheet: Dataset S3
Dataset S3 Taxa in Pie H of Figure S4
Taxa	Abundance
	WS>WC	PS>PC	QS>QC
Archaea:Crenarchaeota:Thaumarchaeota:Cenarchaeales:Cenarchaeaceae	0.0003495	0.00020957	5.8e-06
Archaea:Crenarchaeota:Thaumarchaeota:Cenarchaeales:Cenarchaeaceae:Nitrosopumilus	0.0002223	0.000435096	1.16e-05
Archaea:Crenarchaeota:Thaumarchaeota:Cenarchaeales:SAGMA-X	0.00484305	0.00773463	0.000627732
Archaea:Crenarchaeota:Thaumarchaeota:Nitrososphaerales:Nitrososphaeraceae:Candidatus Nitrososphaera:SCA1170	5e-05	0.00152736	0.00933412
Bacteria	0.0232467	0.0230384	0.0150385
Bacteria:Acidobacteria	0.0176663	0.0120806	0.00864646
Bacteria:Acidobacteria:Acidobacteria-2	0.338755	0.203813	0.0544788
Bacteria:Acidobacteria:Acidobacteria-6:CCU21	0.00128598	0.00899931	0.0216083
Bacteria:Acidobacteria:Acidobacteria-6:iii1-15	0.00532651	0.0810327	0.212127
Bacteria:Acidobacteria:Acidobacteria-6:iii1-15:mb2424	0.00050184	0.0155535	0.0100687
Bacteria:Acidobacteria:Acidobacteria-6:iii1-15:RB40	0.000691383	0.00432219	0.00676141
Bacteria:Acidobacteria:Acidobacteria:Acidobacteriales	0.00642922	0.000656408	0.000898901
Bacteria:Acidobacteria:Acidobacteria:Acidobacteriales:Acidobacteriaceae	0.0476389	0.00897651	0.0131568
Bacteria:Acidobacteria:Acidobacteria:Acidobacteriales:Acidobacteriaceae:Granulicella	0.00781472	0.00110241	0.00598955
Bacteria:Acidobacteria:Acidobacteria:Acidobacteriales:Koribacteraceae	0.121596	0.219579	0.213229
Bacteria:Acidobacteria:Acidobacteria:Acidobacteriales:Koribacteraceae:Candidatus Koribacter	0.0288385	0.0438015	0.0943855
Bacteria:Acidobacteria:Acidobacteria:Acidobacteriales:Koribacteraceae:Candidatus Koribacter:versatilis	0.00051793	0.00324275	0.00157147
Bacteria:Acidobacteria:BPC102	3.42e-05	0.00020957	2.576e-05
Bacteria:Acidobacteria:Chloracidobacteria	0.00147988	0.0161099	0.134703
Bacteria:Acidobacteria:EC1113	0.000329527	0.00148732	0.0001022
Bacteria:Acidobacteria:Holophagae:Holophagales:Holophagaceae	0.00926244	0.00216215	0.026799
Bacteria:Acidobacteria:iii1-8:32-20	0.0001195	0.000906496	0.00940907
Bacteria:Acidobacteria:iii1-8:DS-18	0.00157893	0.0182677	0.0393187
Bacteria:Acidobacteria:iii1-8:SJA-36	8.11e-05	0.000413738	0.0001064
Bacteria:Acidobacteria:PAUC37f	0.0001153	0.007533	0.0102433
Bacteria:Acidobacteria:RB25	9.38e-05	0.00974677	0.00963344
Bacteria:Acidobacteria:S035	0.0002669	0.00121631	0.00293619
Bacteria:Acidobacteria:Solibacteres:Solibacterales:Solibacteraceae:Candidatus Solibacter	0.0376559	0.12261	0.108859
Bacteria:Acidobacteria:Sva0725:Sva0725	0.000514303	0.00987819	0.014379
Bacteria:Acidobacteria:TM1	0.00479339	0.00132638	0.00897314
Bacteria:Actinobacteria	0.0010909	0.000490991	0.00068691
Bacteria:Actinobacteria:Acidimicrobiia:Acidimicrobiales	0.0179577	0.0148332	0.0209833
Bacteria:Actinobacteria:Acidimicrobiia:Acidimicrobiales:C111	5.08e-05	0.0022256	0.00591426
Bacteria:Actinobacteria:Acidimicrobiia:Acidimicrobiales:EB1017	0.00388129	0.00940395	0.0176392
Bacteria:Actinobacteria:Acidimicrobiia:Acidimicrobiales:koll13	0.000233	0.000538466	0.00144096
Bacteria:Actinobacteria:Acidimicrobiia:Acidimicrobiales:OCS155	0.028903	0.00024757	5.466e-05
Bacteria:Actinobacteria:Actinobacteria	2.15e-05	0.000486064	0.00051325
Bacteria:Actinobacteria:Actinobacteria:Actinomycetales	0.0270598	0.0166577	0.0191711
Bacteria:Actinobacteria:Actinobacteria:Actinomycetales:Actinospicaceae	0.00292837	0.000464364	0.00145795
Bacteria:Actinobacteria:Actinobacteria:Actinomycetales:Catenulisporaceae:Catenulispora	0.000444835	0.00198608	0.000750288
Bacteria:Actinobacteria:Actinobacteria:Actinomycetales:Microbacteriaceae	0.00501205	0.000528768	0.00326565
Bacteria:Actinobacteria:Actinobacteria:Actinomycetales:Microbacteriaceae:Salinibacterium	0.00267849	0.00297646	6.526e-05
Bacteria:Actinobacteria:Actinobacteria:Actinomycetales:Micromonosporaceae	0.00229955	0.00456575	0.00986613
Bacteria:Actinobacteria:Actinobacteria:Actinomycetales:Mycobacteriaceae:Mycobacterium	0.00337899	0.00067732	0.00695755
Bacteria:Actinobacteria:Actinobacteria:Actinomycetales:Nakamurellaceae	0.000617756	0.00088473	0.000439775
Bacteria:Actinobacteria:Actinobacteria:Actinomycetales:Nocardiaceae:Nocardia	0.000347327	6.21e-05	7.39e-05
Bacteria:Actinobacteria:Actinobacteria:Actinomycetales:Nocardioidaceae	0.00565595	0.00466726	0.00745312
Bacteria:Actinobacteria:Actinobacteria:Actinomycetales:Nocardioidaceae:Nocardioides	0.00051896	0.000978571	0.00335743
Bacteria:Actinobacteria:Actinobacteria:Actinomycetales:Promicromonosporaceae:Isoptericola	0.0002163	6.21e-05	0.000128
Bacteria:Actinobacteria:Actinobacteria:Actinomycetales:Pseudonocardiaceae	0.000859344	0.000186354	2.83e-05
Bacteria:Actinobacteria:Actinobacteria:Actinomycetales:Pseudonocardiaceae:Amycolatopsis	0.0006012	6.21e-05	0.0014911
Bacteria:Actinobacteria:Actinobacteria:Actinomycetales:Pseudonocardiaceae:Pseudonocardia	0.0006627	0.00051599	0.00249219
Bacteria:Actinobacteria:Actinobacteria:Actinomycetales:Sporichthyaceae:Sporichthya	0.000575369	0.000437838	0.000491292
Bacteria:Actinobacteria:Actinobacteria:Actinomycetales:Streptomycetaceae	0.005088	0.0071111	0.0120767
Bacteria:Actinobacteria:Actinobacteria:Actinomycetales:Thermomonosporaceae	0.000588779	0.00015647	0.0001241
Bacteria:Actinobacteria:Actinobacteria:Micrococcales	5e-05	0.00024757	0.0005517
Bacteria:Actinobacteria:MB-A2-108	0.000198	0.00015647	7.036e-05
Bacteria:Actinobacteria:MB-A2-108:0319-7L14	0.000613943	0.0012999	0.00678035
Bacteria:Actinobacteria:Nitriliruptoria:Nitriliruptorales:Nitriliruptoraceae	0.00138964	0.000413738	0.0001827
Bacteria:Actinobacteria:Rubrobacteria:Rubrobacterales:Rubrobacteraceae	5.08e-05	0.000166168	0.00015266
Bacteria:Actinobacteria:Rubrobacteria:Rubrobacterales:Rubrobacteraceae:Rubrobacter	0.0003938	0.000562843	0.00038272
Bacteria:Actinobacteria:Thermoleophilia:Gaiellales	0.00221334	0.00241812	0.00680808
Bacteria:Actinobacteria:Thermoleophilia:Gaiellales:Gaiellaceae	0.03367	0.0292479	0.0772454
Bacteria:Actinobacteria:Thermoleophilia:Solirubrobacterales	0.0079934	0.012586	0.0207376
Bacteria:Actinobacteria:Thermoleophilia:Solirubrobacterales:Conexibacteraceae	0.00536753	0.000710285	0.00309071
Bacteria:Actinobacteria:Thermoleophilia:Solirubrobacterales:Patulibacteraceae	0.000567127	0.000281368	0.00237541
Bacteria:AD3:ABS-6	0.00720596	0.00171834	0.00159562
Bacteria:AD3:JG37-AG-4	0.00232845	0.00486917	0.00031838
Bacteria:Armatimonadetes:Fimbriimonadetes:Fimbriimonadales	0.0003913	0.000384738	0.000515909
Bacteria:Armatimonadetes:Fimbriimonadetes:Fimbriimonadales:Fimbriimonadaceae	0.00127836	0.000751529	7.716e-05
Bacteria:Armatimonadetes:Fimbriimonadetes:Fimbriimonadales:Fimbriimonadaceae:Fimbriimonas	0.00102225	0.00726629	0.00398525
Bacteria:Armatimonadetes:Armatimonadia:Armatimonadales:WD294	0.00113991	0.00021857	0.000843454
Bacteria:Armatimonadetes:Chthonomonadetes:Chthonomonadales:Chthonomonadaceae:Chthonomonas	0.00417109	0.00534508	0.0123458
Bacteria:Armatimonadetes:S1a-1H	0.0011075	0.00204482	0.0054112
Bacteria:Bacteroidetes	0.00135274	0.00060544	0.00015698
Bacteria:Bacteroidetes:Bacteroidia:Bacteroidales	0.00436472	0.00298416	0.00554977
Bacteria:Bacteroidetes:Bacteroidia:Bacteroidales:Bacteroidaceae	0.0001145	0.00024757	0.000317642
Bacteria:Bacteroidetes:Bacteroidia:Bacteroidales:Bacteroidaceae:Bacteroides	0.00477885	0.00643538	1.416e-05
Bacteria:Bacteroidetes:Bacteroidia:Bacteroidales:Porphyromonadaceae	0.0003841	0.000891762	0.00066207
Bacteria:Bacteroidetes:Bacteroidia:Bacteroidales:Prevotellaceae:Prevotella	2.15e-05	0.00359684	1.74e-05
Bacteria:Bacteroidetes:Bacteroidia:Bacteroidales:Prevotellaceae:Prevotella:stercorea	0.0001861	6.21e-05	6.556e-05
Bacteria:Bacteroidetes:Bacteroidia:Bacteroidales:Rikenellaceae	0.000779027	0.0013617	4.826e-05
Bacteria:Bacteroidetes:Bacteroidia:Bacteroidales:S24-7	0.00632917	0.0104882	0.00041268
Bacteria:Bacteroidetes:Flavobacteriia	0.00517144	0.00134619	7.646e-05
Bacteria:Bacteroidetes:Flavobacteriia:Flavobacteriales:Cryomorphaceae	0.000888032	6.21e-05	0.0001019
Bacteria:Bacteroidetes:Flavobacteriia:Flavobacteriales:Flavobacteriaceae	0.00526094	0.000239454	2.576e-05
Bacteria:Bacteroidetes:Flavobacteriia:Flavobacteriales:Flavobacteriaceae:Flavobacterium	5e-05	0.000228268	0.0003791
Bacteria:Bacteroidetes:Sphingobacteriia:Sphingobacteriales	0.00330324	0.00602206	0.00717642
Bacteria:Bacteroidetes:Sphingobacteriia:Sphingobacteriales:Chitinophagaceae	0.0340914	0.0319001	0.0274631
Bacteria:Bacteroidetes:Sphingobacteriia:Sphingobacteriales:Chitinophagaceae:Chitinophaga	0.0010838	0.00066616	0.000816761
Bacteria:Bacteroidetes:Sphingobacteriia:Sphingobacteriales:Cyclobacteriaceae	0.00253044	0.00193106	5.8e-06
Bacteria:Bacteroidetes:Sphingobacteriia:Sphingobacteriales:Flammeovirgaceae:A4	9.77e-05	0.023259	0.0109991
Bacteria:Bacteroidetes:Sphingobacteriia:Sphingobacteriales:Flexibacteraceae	0.000589	0.000487024	0.00037976
Bacteria:Bacteroidetes:Sphingobacteriia:Sphingobacteriales:Flexibacteraceae:Hymenobacter	0.0001096	0.000678646	0.00102437
Bacteria:Bacteroidetes:Sphingobacteriia:Sphingobacteriales:Saprospiraceae	0.000895697	0.00654153	0.00041066
Bacteria:Bacteroidetes:Sphingobacteriia:Sphingobacteriales:Sphingobacteriaceae	0.000914686	0.00147851	0.00697933
Bacteria:BRC1:PRR-11	0.000415584	0.000672364	0.00214172
Bacteria:Chlamydiae:Chlamydiia:Chlamydiales	0.00281722	0.00364381	0.0006258
Bacteria:Chlamydiae:Chlamydiia:Chlamydiales:Rhabdochlamydiaceae:Candidatus Rhabdochlamydia	0.000639991	0.00015647	0.00014332
Bacteria:Chlorobi	0.000526779	0.00122676	0.000364892
Bacteria:Chlorobi:BSV26:A89	0.0001565	0.00683743	0.00374028
Bacteria:Chlorobi:BSV26:C20	5.96e-05	6.21e-05	3.736e-05
Bacteria:Chlorobi:OPB56	0.000737125	0.00332585	0.0002947
Bacteria:Chlorobi:SJA-28	4.3e-05	0.000725594	0.00182751
Bacteria:Chloroflexi	0.00735212	0.00273583	0.00190915
Bacteria:Chloroflexi:Anaerolineae	0.000975617	0.00100644	0.00083504
Bacteria:Chloroflexi:Anaerolineae:A31	9.77e-05	0.00105521	8.36e-06
Bacteria:Chloroflexi:Anaerolineae:A31:S47	0.00015	0.000698257	0.00078933
Bacteria:Chloroflexi:Anaerolineae:Caldilineales:Caldilineaceae	0.000389	0.000381996	0.00037166
Bacteria:Chloroflexi:Anaerolineae:CFB-26	0.000762112	0.00131672	0.00303785
Bacteria:Chloroflexi:Anaerolineae:envOPS12	3.81e-05	0.000635191	0.00191609
Bacteria:Chloroflexi:Anaerolineae:GCA004	0.0005177	0.000333824	0.00043166
Bacteria:Chloroflexi:Anaerolineae:H39	0.000462104	0.000561394	9.376e-05
Bacteria:Chloroflexi:Anaerolineae:S0208	0.000173	6.21e-05	0.00024286
Bacteria:Chloroflexi:Anaerolineae:SBR1031:A4b	0.0012005	0.00134772	0.00633653
Bacteria:Chloroflexi:Anaerolineae:SBR1031:oc28	0.0005407	0.00206005	0.00317996
Bacteria:Chloroflexi:Bljii12:B07_WMSP1	0.00145564	0.00197497	0.000963082
Bacteria:Chloroflexi:Chloroflexi:Roseiflexales	5e-05	6.21e-05	0.0001753
Bacteria:Chloroflexi:Chloroflexi:Roseiflexales:Kouleothrixaceae	5e-05	0.000499938	0.0029091
Bacteria:Chloroflexi:Chloroflexi:Roseiflexales:Roseiflexaceae	0.0002179	0.000124254	0.0014391
Bacteria:Chloroflexi:Ellin6529	0.00967191	0.0134958	0.044703
Bacteria:Chloroflexi:Ktedonobacteria	0.0004718	0.000476804	7.87e-05
Bacteria:Chloroflexi:Ktedonobacteria:B12-WMSP1	0.00144042	6.21e-05	6.75e-05
Bacteria:Chloroflexi:Ktedonobacteria:JG30-KF-AS9	0.045846	0.0187859	0.0251688
Bacteria:Chloroflexi:Ktedonobacteria:Thermogemmatisporales	0.000553142	0.000228268	4.57e-05
Bacteria:Chloroflexi:Ktedonobacteria:Thermogemmatisporales:Thermogemmatisporaceae	0.01826	0.0115057	0.00634875
Bacteria:Chloroflexi:Ktedonobacteria:TK10	0.00503052	0.00123021	0.0005928
Bacteria:Chloroflexi:S085	9.49e-05	0.00152839	0.00197186
Bacteria:Chloroflexi:SAR202	0.0010336	0.000948934	0.00010804
Bacteria:Chloroflexi:Thermobacula:Thermobaculales:Thermobaculaceae	0.00314286	0.00664259	0.00833306
Bacteria:Chloroflexi:Thermomicrobia	0.00290073	0.000696045	0.00209868
Bacteria:Chloroflexi:Thermomicrobia:AKYG1722	0.0001231	0.000322638	0.00050942
Bacteria:Chloroflexi:Thermomicrobia:JG30-KF-CM45	0.000394932	0.000290422	0.00133666
Bacteria:Chloroflexi:TK17	0.0005039	0.000384738	0.0005165
Bacteria:Chloroflexi:TK17:mle1-48	0.00234069	0.000668373	0.00074966
Bacteria:Chloroflexi:TK17:S085	0.000356652	0.00231707	0.00211528
Bacteria:Cyanobacteria:4C0d-2:SM1D11	5.08e-05	0.000281368	7.036e-05
Bacteria:Cyanobacteria:4C0d-2:YS2	7.15e-05	6.21e-05	2.32e-05
Bacteria:Cyanobacteria:S15B-MN24	0.000496	6.21e-05	0.00013376
Bacteria:Cyanobacteria:Synechococcophycideae:Synechococcales:Synechococcaceae:Prochlorococcus:marinus	0.0517458	0.00498793	1.416e-05
Bacteria:Elusimicrobia:Elusimicrobia	0.000771997	0.000319368	8.36e-06
Bacteria:Elusimicrobia:Elusimicrobia:Elusimicrobiales	0.0006393	0.00162343	0.00035646
Bacteria:Elusimicrobia:Elusimicrobia:FAC88	0.00173508	0.00386395	0.0026589
Bacteria:Elusimicrobia:Elusimicrobia:IIb	0.000600152	0.00245324	0.00057792
Bacteria:FCPU426	0.0015536	0.00227577	0.00014626
Bacteria:Firmicutes	0.0004277	0.000437838	0.000479586
Bacteria:Firmicutes:Bacilli	0.0004032	0.00021857	0.0003834
Bacteria:Firmicutes:Bacilli:Bacillales	0.00414935	0.00113496	0.000918829
Bacteria:Firmicutes:Bacilli:Bacillales:Alicyclobacillaceae:Alicyclobacillus	0.0002442	0.00015647	0.00032306
Bacteria:Firmicutes:Bacilli:Bacillales:Bacillaceae	0.0027376	0.00164838	0.0003786
Bacteria:Firmicutes:Bacilli:Bacillales:Bacillaceae:Bacillus	0.00309514	0.00225253	0.000133
Bacteria:Firmicutes:Bacilli:Bacillales:Bacillaceae:Bacillus:flexus	0.00738234	0.00287481	0.00558602
Bacteria:Firmicutes:Bacilli:Bacillales:Paenibacillaceae	0.00103013	0.00129199	0.00050716
Bacteria:Firmicutes:Bacilli:Bacillales:Paenibacillaceae:Brevibacillus	0.0004157	0.000124254	6.626e-05
Bacteria:Firmicutes:Bacilli:Bacillales:Paenibacillaceae:Paenibacillus	0.0005774	0.00028067	0.00110746
Bacteria:Firmicutes:Bacilli:Bacillales:Planococcaceae:Sporosarcina	0.0135145	0.0103063	0.00121251
Bacteria:Firmicutes:Bacilli:Bacillales:Sporolactobacillaceae	0.0002653	0.00020957	0.0001923
Bacteria:Firmicutes:Bacilli:Gemellales:Gemellaceae	5.08e-05	0.000124254	6.23e-05
Bacteria:Firmicutes:Bacilli:Lactobacillales:Aerococcaceae	9.38e-05	6.21e-05	0.0001413
Bacteria:Firmicutes:Bacilli:Lactobacillales:Aerococcaceae:Facklamia	9.49e-05	0.00015647	1.996e-05
Bacteria:Firmicutes:Bacilli:Lactobacillales:Enterococcaceae	0.00286438	0.00416994	0.00974222
Bacteria:Firmicutes:Bacilli:Lactobacillales:Lactobacillaceae:Lactobacillus:agilis	0.0002203	0.00037504	0.0001626
Bacteria:Firmicutes:Bacilli:Lactobacillales:Lactobacillaceae:Lactobacillus:mucosae	0.000332738	0.00031294	1.416e-05
Bacteria:Firmicutes:Bacilli:Lactobacillales:Streptococcaceae:Streptococcus	0.00365986	0.0026185	0.000399693
Bacteria:Firmicutes:Clostridia	0.00129833	0.000923204	0.00216305
Bacteria:Firmicutes:Clostridia:Clostridiales	0.00265323	0.00129894	0.00283455
Bacteria:Firmicutes:Clostridia:Clostridiales:Catabacteriaceae	0.000662538	0.000539164	5.976e-05
Bacteria:Firmicutes:Clostridia:Clostridiales:Christensenellaceae	0.0001838	0.000281368	3.47e-05
Bacteria:Firmicutes:Clostridia:Clostridiales:Clostridiaceae	0.00319338	0.000810413	0.000725612
Bacteria:Firmicutes:Clostridia:Clostridiales:Clostridiaceae:Clostridium	0.000642	0.0010936	0.00231426
Bacteria:Firmicutes:Clostridia:Clostridiales:Clostridiaceae:Clostridium:perfringens	0.00139424	0.00388157	5.14e-05
Bacteria:Firmicutes:Clostridia:Clostridiales:Clostridiaceae:Finegoldia	0.0001449	0.00015647	3.92e-05
Bacteria:Firmicutes:Clostridia:Clostridiales:Clostridiaceae:Natronincola	0.0001166	0.000166168	8.36e-06
Bacteria:Firmicutes:Clostridia:Clostridiales:Lachnospiraceae	0.00750183	0.0100722	0.00064982
Bacteria:Firmicutes:Clostridia:Clostridiales:Lachnospiraceae:Butyrivibrio	0.0003701	0.000606191	5.8e-06
Bacteria:Firmicutes:Clostridia:Clostridiales:Lachnospiraceae:Coprococcus	0.00032957	0.000822576	1.16e-05
Bacteria:Firmicutes:Clostridia:Clostridiales:Lachnospiraceae:Lachnospira	0.00175382	0.00100021	0.000314833
Bacteria:Firmicutes:Clostridia:Clostridiales:Ruminococcaceae	0.00642778	0.00901491	0.00041414
Bacteria:Firmicutes:Clostridia:Clostridiales:Ruminococcaceae:Oscillospira	0.00157607	0.00240069	0.00011422
Bacteria:Firmicutes:Clostridia:Clostridiales:Ruminococcaceae:Ruminococcus	0.0006327	0.00102311	0.00067304
Bacteria:Firmicutes:Clostridia:Clostridiales:Syntrophomonadaceae:Syntrophomonas	0.0003529	0.000634494	0.00099583
Bacteria:Firmicutes:Clostridia:Clostridiales:Veillonellaceae:Phascolarctobacterium	0.00235311	0.00148235	7.776e-05
Bacteria:Firmicutes:Clostridia:Coriobacteriales	0.0003161	0.000475838	0.000500642
Bacteria:Firmicutes:Clostridia:Coriobacteriales:Coriobacteriaceae	2.15e-05	0.000166168	1.74e-05
Bacteria:Firmicutes:Clostridia:MBA08	0.0001446	0.000377949	0.000757099
Bacteria:Firmicutes:Clostridia:OPB54	7.15e-05	6.21e-05	0.00011256
Bacteria:Firmicutes:Clostridia:SHA-98	0.0003571	0.00033377	0.0003735
Bacteria:Firmicutes:Clostridia:SHA-98:D2	0.0002299	0.000310198	0.0002033
Bacteria:Firmicutes:Erysipelotrichi:Erysipelotrichales:Coprobacillaceae	0.000942292	0.0024595	0.00085371
Bacteria:Firmicutes:RF3:ML615J-28	0.0003228	0.00015647	0.000519026
Bacteria:GAL15	5e-05	0.000458024	0.000974013
Bacteria:Gemmatimonadetes:Gemm-1	0.0281629	0.106709	0.0979237
Bacteria:Gemmatimonadetes:Gemm-2	0.0002457	0.000363682	0.00106362
Bacteria:Gemmatimonadetes:Gemm-3	0.00115421	0.00121041	0.00199797
Bacteria:Gemmatimonadetes:Gemm-5	0.00169328	0.000529822	0.00041998
Bacteria:Gemmatimonadetes:Gemmatimonadetes	0.0747718	0.0541709	0.128565
Bacteria:Gemmatimonadetes:Gemmatimonadetes:C114	8.99e-05	0.000960094	0.00116289
Bacteria:Gemmatimonadetes:Gemmatimonadetes:Ellin5290	0.00785636	0.00833971	0.0166996
Bacteria:Gemmatimonadetes:Gemmatimonadetes:KD8-87	0.00166338	0.00685555	0.00052306
Bacteria:Gemmatimonadetes:Gemmatimonadetes:N1423WL	0.00268108	0.0227566	0.052988
Bacteria:Nitrospirae:Nitrospira:Nitrospirales	7.23e-05	0.00540411	0.0424932
Bacteria:Nitrospirae:Nitrospira:Nitrospirales:Nitrospiraceae	0.0002327	0.00184551	0.00161518
Bacteria:Nitrospirae:Nitrospira:Nitrospirales:Thermodesulfovibrionaceae:GOUTA19	0.000221	0.000272421	0.00015586
Bacteria:OD1:ZB2	0.0001332	6.21e-05	8.36e-06
Bacteria:OP8:OP8_2	9.3e-05	0.00015647	2.83e-05
Bacteria:OP9	0.000551246	0.0001152	3.086e-05
Bacteria:Planctomycetes	0.0001497	0.0001773	0.000579249
Bacteria:Planctomycetes:BD7-11	0.000534495	0.00124924	0.00015946
Bacteria:Planctomycetes:C6:d113	5.57e-05	0.000310198	0.0006872
Bacteria:Planctomycetes:C6:MVS-107	0.00075144	0.000882708	0.000910906
Bacteria:Planctomycetes:OM190:agg27	0.0001526	0.000629058	0.0036282
Bacteria:Planctomycetes:OM190:CL500-15	0.0001166	0.000280724	0.00437391
Bacteria:Planctomycetes:Phycisphaerae	0.00132833	0.000529822	0.00266678
Bacteria:Planctomycetes:Phycisphaerae:Phycisphaerales	0.0006357	0.000394436	0.00019276
Bacteria:Planctomycetes:Phycisphaerae:Phycisphaerales:Phycisphaeraceae	8.81e-05	0.000166168	3.99e-05
Bacteria:Planctomycetes:Pla3	0.0005628	0.000384738	0.000857815
Bacteria:Planctomycetes:Planctomycetia:Gemmatales:Gemmataceae	0.00283032	0.00517693	0.0112787
Bacteria:Planctomycetes:Planctomycetia:Gemmatales:Gemmataceae:Gemmata	0.00151862	0.00187474	0.0147099
Bacteria:Planctomycetes:Planctomycetia:Gemmatales:Isosphaeraceae	0.00265658	0.000496668	0.00168734
Bacteria:Planctomycetes:Planctomycetia:Pirellulales:Pirellulaceae	0.005024	0.00270097	0.00396595
Bacteria:Planctomycetes:Planctomycetia:Pirellulales:Pirellulaceae:A17	0.00196596	0.00178484	0.00323202
Bacteria:Planctomycetes:Planctomycetia:Pirellulales:Pirellulaceae:Pirellula	7.23e-05	0.00104962	0.00298422
Bacteria:Planctomycetes:Planctomycetia:Planctomycetales:Planctomycetaceae:Planctomyces	0.00323538	0.000901647	0.00444506
Bacteria:Planctomycetes:vadinHA49:DH61	0.0002886	0.000552394	0.00046636
Bacteria:Proteobacteria	0.0477194	0.0207055	0.0211789
Bacteria:Proteobacteria:Alphaproteobacteria	0.00540036	0.00810368	0.00346854
Bacteria:Proteobacteria:Alphaproteobacteria:BD7-3	0.0032188	0.00132084	0.00012462
Bacteria:Proteobacteria:Alphaproteobacteria:Caulobacterales	0.00269683	0.00321179	0.00222786
Bacteria:Proteobacteria:Alphaproteobacteria:Caulobacterales:Caulobacteraceae	0.000918285	0.00106846	0.00347936
Bacteria:Proteobacteria:Alphaproteobacteria:Caulobacterales:Caulobacteraceae:Caulobacter	0.00132646	0.00154623	0.00208705
Bacteria:Proteobacteria:Alphaproteobacteria:Caulobacterales:Caulobacteraceae:Phenylobacterium	0.00627277	0.00232974	0.0113393
Bacteria:Proteobacteria:Alphaproteobacteria:Ellin329	0.0327831	0.0471297	0.017081
Bacteria:Proteobacteria:Alphaproteobacteria:Rhizobiales	0.00283878	0.0224403	0.0332322
Bacteria:Proteobacteria:Alphaproteobacteria:Rhizobiales:Bradyrhizobiaceae	0.00110456	0.00148092	0.0013929
Bacteria:Proteobacteria:Alphaproteobacteria:Rhizobiales:Hyphomicrobiaceae	0.00733823	0.00731238	0.0206142
Bacteria:Proteobacteria:Alphaproteobacteria:Rhizobiales:Hyphomicrobiaceae:Devosia	0.0001474	0.000865501	0.00640524
Bacteria:Proteobacteria:Alphaproteobacteria:Rhizobiales:Hyphomicrobiaceae:Hyphomicrobium	0.0017696	0.00682425	0.0001585
Bacteria:Proteobacteria:Alphaproteobacteria:Rhizobiales:Hyphomicrobiaceae:Parvibaculum	0.000253227	0.00015647	0.0002228
Bacteria:Proteobacteria:Alphaproteobacteria:Rhizobiales:Hyphomicrobiaceae:Rhodoplanes	0.0444739	0.0609745	0.13126
Bacteria:Proteobacteria:Alphaproteobacteria:Rhizobiales:Methylobacteriaceae:Methylobacterium	0.0007203	0.00020957	5.336e-05
Bacteria:Proteobacteria:Alphaproteobacteria:Rhizobiales:Rhizobiaceae:Agrobacterium	0.000371353	0.0010562	0.00190444
Bacteria:Proteobacteria:Alphaproteobacteria:Rhizobiales:Rhizobiaceae:Kaistia	0.000590047	0.000352522	0.0002763
Bacteria:Proteobacteria:Alphaproteobacteria:Rhizobiales:Rhodobiaceae	0.0001547	0.00207031	0.00382973
Bacteria:Proteobacteria:Alphaproteobacteria:Rhizobiales:Rhodobiaceae:Afifella	8.32e-05	0.000262723	0.000898865
Bacteria:Proteobacteria:Alphaproteobacteria:Rhizobiales:Xanthobacteraceae	4.3e-05	6.21e-05	0.0001268
Bacteria:Proteobacteria:Alphaproteobacteria:Rhizobiales:Xanthobacteraceae:Labrys	5.96e-05	0.00135419	0.00184506
Bacteria:Proteobacteria:Alphaproteobacteria:Rhodobacterales:Hyphomonadaceae	0.0002026	0.00496211	0.0014571
Bacteria:Proteobacteria:Alphaproteobacteria:Rhodobacterales:Rhodobacteraceae	0.0373801	0.00527632	0.000461494
Bacteria:Proteobacteria:Alphaproteobacteria:Rhodospirillales	0.00119123	0.00942787	0.0100939
Bacteria:Proteobacteria:Alphaproteobacteria:Rhodospirillales:Acetobacteraceae	0.0250602	0.0111943	0.0175492
Bacteria:Proteobacteria:Alphaproteobacteria:Rhodospirillales:Acetobacteraceae:Roseomonas	0.0002454	0.000330554	0.0004526
Bacteria:Proteobacteria:Alphaproteobacteria:Rhodospirillales:Rhodospirillaceae	0.0962031	0.12634	0.109257
Bacteria:Proteobacteria:Alphaproteobacteria:Rickettsiales	0.0102562	0.0106175	0.0025393
Bacteria:Proteobacteria:Alphaproteobacteria:Sphingomonadales:Erythrobacteraceae	0.00538559	0.00281852	0.00262877
Bacteria:Proteobacteria:Alphaproteobacteria:Sphingomonadales:Sphingomonadaceae	0.00365267	0.00273705	0.00827352
Bacteria:Proteobacteria:Alphaproteobacteria:Sphingomonadales:Sphingomonadaceae:Kaistobacter	0.0216269	0.111019	0.170975
Bacteria:Proteobacteria:Alphaproteobacteria:Sphingomonadales:Sphingomonadaceae:Novosphingobium	0.000954449	0.000124254	0.00115572
Bacteria:Proteobacteria:Alphaproteobacteria:Sphingomonadales:Sphingomonadaceae:Sphingomonas	0.0218732	0.0028592	0.000344436
Bacteria:Proteobacteria:Betaproteobacteria	0.0140431	0.0347191	0.0191019
Bacteria:Proteobacteria:Betaproteobacteria:A21b:EB1003	0.0002717	0.00427172	0.00441638
Bacteria:Proteobacteria:Betaproteobacteria:Burkholderiales:Alcaligenaceae	0.000339724	0.00122207	0.00077481
Bacteria:Proteobacteria:Betaproteobacteria:Burkholderiales:Alcaligenaceae:Sutterella	0.0009625	0.000375738	2.32e-05
Bacteria:Proteobacteria:Betaproteobacteria:Burkholderiales:Comamonadaceae	0.00678595	0.0275427	0.0179217
Bacteria:Proteobacteria:Betaproteobacteria:Ellin6067	0.000452686	0.0223137	0.0589715
Bacteria:Proteobacteria:Betaproteobacteria:Gallionellales	0.0001772	0.00134511	0.00336963
Bacteria:Proteobacteria:Betaproteobacteria:Methylophilales:Methylophilaceae:Methylotenera	0.0004784	6.21e-05	0.0001279
Bacteria:Proteobacteria:Betaproteobacteria:MND1	0.0002091	0.0506131	0.0664318
Bacteria:Proteobacteria:Betaproteobacteria:Procabacteriales:Procabacteriaceae	0.0004392	0.000177354	4.05e-05
Bacteria:Proteobacteria:Betaproteobacteria:Rhodocyclales:Rhodocyclaceae	0.0002679	0.0030473	0.00107173
Bacteria:Proteobacteria:Betaproteobacteria:Rhodocyclales:Rhodocyclaceae:Dechloromonas	0.00430451	0.00508393	5.98e-05
Bacteria:Proteobacteria:Betaproteobacteria:SC-I-84	0.00302886	0.0362219	0.0742527
Bacteria:Proteobacteria:Deltaproteobacteria	0.0017273	0.00531462	0.00202792
Bacteria:Proteobacteria:Deltaproteobacteria:Entotheonellales	3.81e-05	0.000215354	0.00176085
Bacteria:Proteobacteria:Deltaproteobacteria:Bdellovibrionales:Bacteriovoracaceae	0.0002602	0.00021857	0.00033342
Bacteria:Proteobacteria:Deltaproteobacteria:Bdellovibrionales:Bdellovibrionaceae:Bdellovibrio	0.00188774	0.0021707	0.0008599
Bacteria:Proteobacteria:Deltaproteobacteria:Bdellovibrionales:Bdellovibrionaceae:Bdellovibrio:bacteriovorus	3.42e-05	0.00015647	1.74e-05
Bacteria:Proteobacteria:Deltaproteobacteria:Desulfobacterales:Desulfobulbaceae	0.000903027	0.00133913	6.172e-05
Bacteria:Proteobacteria:Deltaproteobacteria:Desulfobacterales:Desulfobulbaceae:Desulfobulbus	0.00112375	0.00030967	0.00160526
Bacteria:Proteobacteria:Deltaproteobacteria:Desulfovibrionales:Desulfovibrionaceae:Desulfovibrio	0.0001	0.000413738	0.00029966
Bacteria:Proteobacteria:Deltaproteobacteria:Desulfuromonadales:Desulfuromonadaceae	0.0001319	0.00046614	0.0001958
Bacteria:Proteobacteria:Deltaproteobacteria:Desulfuromonadales:Geobacteraceae:Geobacter	0.0002438	0.000538636	0.0007085
Bacteria:Proteobacteria:Deltaproteobacteria:FAC87	0.000390927	0.000281368	0.00016216
Bacteria:Proteobacteria:Deltaproteobacteria:GMD14H09	0.000524552	6.21e-05	6.456e-05
Bacteria:Proteobacteria:Deltaproteobacteria:GW-28	0.0001957	0.000124254	0.000193277
Bacteria:Proteobacteria:Deltaproteobacteria:IndB3-24	7.72e-05	0.000322638	1.16e-05
Bacteria:Proteobacteria:Deltaproteobacteria:MIZ46	0.00122418	0.00115534	0.00117281
Bacteria:Proteobacteria:Deltaproteobacteria:Myxococcales	0.0120661	0.0444477	0.0405267
Bacteria:Proteobacteria:Deltaproteobacteria:Myxococcales:0319-6G20	0.000748329	0.00169853	1.16e-05
Bacteria:Proteobacteria:Deltaproteobacteria:Myxococcales:Cystobacterineae	0.00177264	0.00084346	3.92e-05
Bacteria:Proteobacteria:Deltaproteobacteria:Myxococcales:Haliangiaceae	0.00435711	0.0172495	0.0253198
Bacteria:Proteobacteria:Deltaproteobacteria:Myxococcales:Myxococcaceae	0.000629627	0.00407538	0.00941925
Bacteria:Proteobacteria:Deltaproteobacteria:Myxococcales:Nannocystaceae:Plesiocystis	3.81e-05	6.21e-05	0.00020546
Bacteria:Proteobacteria:Deltaproteobacteria:Myxococcales:OM27	0.00241267	0.000779964	0.00124468
Bacteria:Proteobacteria:Deltaproteobacteria:Myxococcales:Polyangiaceae	0.000957179	0.00103215	0.003326
Bacteria:Proteobacteria:Deltaproteobacteria:NB1-j	0.000443237	0.000791661	0.0023735
Bacteria:Proteobacteria:Deltaproteobacteria:NB1-j:MND4	0.0001613	0.000633006	0.000835352
Bacteria:Proteobacteria:Deltaproteobacteria:PB19	0.00245091	0.000433924	0.00018962
Bacteria:Proteobacteria:Deltaproteobacteria:Spirobacillales	0.0007055	0.00116347	0.00034868
Bacteria:Proteobacteria:Deltaproteobacteria:Syntrophobacterales:Desulfobacteraceae	3.81e-05	0.000310198	5.916e-05
Bacteria:Proteobacteria:Deltaproteobacteria:Syntrophobacterales:Syntrophaceae	0.0003775	0.00037177	0.00010106
Bacteria:Proteobacteria:Deltaproteobacteria:Syntrophobacterales:Syntrophobacteraceae	0.00833443	0.0404366	0.0215989
Bacteria:Proteobacteria:Deltaproteobacteria:Syntrophobacterales:Syntrophobacteraceae:Syntrophobacter	0.0001938	0.000695106	0.000286
Bacteria:Proteobacteria:Gammaproteobacteria	0.213489	0.09765	0.0134192
Bacteria:Proteobacteria:Gammaproteobacteria:Aeromonadales:Succinivibrionaceae	0.000412552	0.00024757	0.00016
Bacteria:Proteobacteria:Gammaproteobacteria:Alteromonadales:Colwelliaceae:Thalassomonas	0.0001683	0.00024757	1.74e-05
Bacteria:Proteobacteria:Gammaproteobacteria:Alteromonadales:Idiomarinaceae	6.74e-05	0.000419193	4.25e-05
Bacteria:Proteobacteria:Gammaproteobacteria:Chromatiales:Ectothiorhodospiraceae	0.0003324	0.000824815	0.000367977
Bacteria:Proteobacteria:Gammaproteobacteria:HTCC2188:HTCC2089	0.00336897	0.00214284	0.00082002
Bacteria:Proteobacteria:Gammaproteobacteria:Legionellales	0.00242462	0.00436383	0.00400714
Bacteria:Proteobacteria:Gammaproteobacteria:Legionellales:Coxiellaceae	0.00490869	0.00869549	0.00390108
Bacteria:Proteobacteria:Gammaproteobacteria:Legionellales:Coxiellaceae:Aquicella	0.00326675	0.00429918	0.00616867
Bacteria:Proteobacteria:Gammaproteobacteria:Legionellales:Coxiellaceae:Rickettsiella	0.000380803	0.000703631	8.74e-05
Bacteria:Proteobacteria:Gammaproteobacteria:Legionellales:Legionellaceae:Legionella	0.0002994	0.000281368	0.0002239
Bacteria:Proteobacteria:Gammaproteobacteria:Methylococcales:Methylococcaceae	0.000551003	0.00106816	5.986e-05
Bacteria:Proteobacteria:Gammaproteobacteria:Oceanospirillales:Halomonadaceae	0.0925321	0.102757	0.00012756
Bacteria:Proteobacteria:Gammaproteobacteria:Oceanospirillales:Oceanospirillaceae	0.00142864	0.000396675	0.000372004
Bacteria:Proteobacteria:Gammaproteobacteria:Oceanospirillales:Oceanospirillaceae:Oleibacter	0.000489227	0.000581868	0.000196692
Bacteria:Proteobacteria:Gammaproteobacteria:Pseudomonadales:Moraxellaceae	0.000329103	0.00118274	0.000387638
Bacteria:Proteobacteria:Gammaproteobacteria:Pseudomonadales:Moraxellaceae:Psychrobacter	0.00438512	0.00326336	0.00203228
Bacteria:Proteobacteria:Gammaproteobacteria:Pseudomonadales:Pseudomonadaceae	0.0007855	0.00203484	0.00190741
Bacteria:Proteobacteria:Gammaproteobacteria:Pseudomonadales:Pseudomonadaceae:Pseudomonas:citronellolis	3.42e-05	0.00015647	0.0002362
Bacteria:Proteobacteria:Gammaproteobacteria:Thiohalorhabdales:Thiohalorhabdaceae	0.00168479	6.21e-05	1.416e-05
Bacteria:Proteobacteria:Gammaproteobacteria:Xanthomonadales	0.00411357	0.00383598	0.00451175
Bacteria:Proteobacteria:Gammaproteobacteria:Xanthomonadales:Sinobacteraceae	0.0369971	0.0301263	0.0252733
Bacteria:Proteobacteria:Gammaproteobacteria:Xanthomonadales:Xanthomonadaceae	0.114216	0.0357203	0.0581953
Bacteria:Proteobacteria:Gammaproteobacteria:Xanthomonadales:Xanthomonadaceae:Dokdonella	0.000883832	0.00716527	0.00304957
Bacteria:Proteobacteria:Gammaproteobacteria:Xanthomonadales:Xanthomonadaceae:Lysobacter	0.0003483	0.000587816	0.00458284
Bacteria:Proteobacteria:Gammaproteobacteria:Xanthomonadales:Xanthomonadaceae:Pseudoxanthomonas	0.000869206	0.00132537	0.00462659
Bacteria:SAR406:AB16:Arctic96B-7:A714017:SGSH944	0.00398467	0.0001242	7.326e-05
Bacteria:Synergistetes:Synergistia:Synergistales:Dethiosulfovibrionaceae:HA73	0.0001955	0.000424924	0.000545281
Bacteria:Tenericutes:Mollicutes:Acholeplasmatales:Acholeplasmataceae	3.42e-05	6.21e-05	8.12e-05
Bacteria:TM6:SJA-4	7.72e-05	0.000884676	9.652e-05
Bacteria:TM7:SC3	0.00154259	0.000404924	0.0006699
Bacteria:TM7:TM7-1	0.0020916	0.00408067	0.00174488
Bacteria:Verrucomicrobia:Methylacidiphilae:S-BQ2-57	0.0001808	0.000562843	0.00010026
Bacteria:Verrucomicrobia:Pedosphaerae	0.000471665	0.00020957	0.00011956
Bacteria:Verrucomicrobia:Pedosphaerae:Pedosphaerales	0.0100974	0.0342803	0.0328654
Bacteria:Verrucomicrobia:Pedosphaerae:Pedosphaerales:auto67_4W	0.00462322	0.0106627	0.00806274
Bacteria:Verrucomicrobia:Pedosphaerae:Pedosphaerales:Ellin515	0.0055734	0.0428505	0.0289631
Bacteria:Verrucomicrobia:Pedosphaerae:Pedosphaerales:Ellin517	0.000965946	0.00376074	0.0104255
Bacteria:Verrucomicrobia:Pedosphaerae:Pedosphaerales:OPB35	7.72e-05	0.000372468	0.00351008
Bacteria:Verrucomicrobia:Pedosphaerae:Pedosphaerales:R4-41B	0.0003538	0.00140289	0.00069743
Bacteria:Verrucomicrobia:Spartobacteria:Chthoniobacterales:Chthoniobacteraceae	0.0005697	0.00113582	0.0061586
Bacteria:Verrucomicrobia:Spartobacteria:Chthoniobacterales:Chthoniobacteraceae:Chthoniobacter	0.000347852	0.0017294	0.00274983
Bacteria:Verrucomicrobia:Spartobacteria:Chthoniobacterales:Chthoniobacteraceae:DA101	0.000588452	0.0230862	0.0135751
Bacteria:Verrucomicrobia:Opitutae:Cerasicoccales:Cerasicoccaceae	0.000380953	6.21e-05	3.086e-05
Bacteria:Verrucomicrobia:Opitutae:Opitutales:Opitutaceae	0.000716495	0.0197342	0.00255711
Bacteria:Verrucomicrobia:Opitutae:Opitutales:Opitutaceae:Opitutus	0.000719938	0.0040026	0.00729031
Bacteria:Verrucomicrobia:Opitutae:Puniceicoccales:Puniceicoccaceae:Coraliomargarita	0.000198	0.00119869	0.0001192
Bacteria:Verrucomicrobia:Verrucomicrobiae:Verrucomicrobiales:Verrucomicrobiaceae	0.0006888	0.00064344	0.00135352
Bacteria:Verrucomicrobia:Verrucomicrobiae:Verrucomicrobiales:Verrucomicrobiaceae:Prosthecobacter:debontii	0.0001986	0.000437838	0.00010506
Bacteria:WPS-2	0.012386	0.00250417	0.00356288
Bacteria:WS3:PRR-12:LD1-PA13	0.0002771	0.000368548	0.00134117
Bacteria:WS3:PRR-12:Sediment-1	0.0006741	0.0106037	0.0136535
Bacteria:WS3:PRR-12:Sediment-1:PRR-10	0.000719944	0.0137015	0.0184229
Bacteria:WYO	0.0001427	0.000228268	9.076e-05
